# Supplementary material for: USP30 sets a trigger threshold for PINK1–PARKIN amplification of mitochondrial ubiquitylation
Source: Life Sci Alliance. 2020 Jul 7;3(8):e202000768. doi: 10.26508/lsa.202000768 (PMC7362391; doi:10.26508/lsa.202000768)
Supplement: Supplementary file 2 [file LSA-2020-00768_SdataF2.2.xlsx]

## Sheet: 2A
Quantitation USP30 Probe Bound/Unbound
	Lane	MW (kDa)	Band	Area				Condition		percentage	Normalised to no probe
	1	61	Unbound	86892				DMSO	-Probe	89.2133	100
	1	66	Bound	10506					+ Probe	12.7204	14.2584
	2	61	Unbound	12554				FT3967385	0.006uM	16.866	18.9053
	2	67	Bound	86138					0.020uM	27.3583	30.6662
	3	61	Unbound	16651					.062uM	47.3254	53.0475
	3	67	Bound	82074					.187uM	67.2339	75.3631
	4	61	Unbound	23326					.55uM	73.5301	82.4205
	4	66	Bound	61935					1.66uM	78.9594	88.5062
	5	60	Unbound	45201					5uM	85.3774	95.7003
	5	66	Bound	50310					15uM	100	100
	6	61	Unbound	64084
	6	66	Bound	31231
	7	61	Unbound	61491
	7	67	Bound	22136
	8	60	Unbound	72007
	8	66	Bound	19188
	9	60	Unbound	65388
	9	66	Bound	11199
	10	60	Unbound	72438

## Sheet: 2B
Quantitation USP30 Probe Bound/Unbound
	Lane	Band	USP30 Signal		Condition	% Unbound by probe	Normalised to No probe control
	Lane 1	Bound	14.3		No Probe	99.3977	100
	Lane 1	Unbound	2360		0nM FT385	15.4676	15.5613
	Lane 2	Bound	2350		5nM FT385	21.8356	21.9679
	Lane 2	Unbound	430		25nM FT385	40.3509	40.5954
	Lane 3	Bound	3100		125nM FT385	67.3184	67.7263
	Lane 3	Unbound	866		625nM FT385	74.2038	74.6534
	Lane 4	Bound	2040
	Lane 4	Unbound	1380
	Lane 5	Bound	1170
	Lane 5	Unbound	2410
	Lane 6	Bound	810
	Lane 6	Unbound	2330
