# Supplementary material for: USP30 sets a trigger threshold for PINK1–PARKIN amplification of mitochondrial ubiquitylation
Source: Life Sci Alliance. 2020 Jul 7;3(8):e202000768. doi: 10.26508/lsa.202000768 (PMC7362391; doi:10.26508/lsa.202000768)
Supplement: Supplementary file 6 [file LSA-2020-00768_SdataFS2.2.xlsx]

## Sheet: S2 B
Quantitation Ub-MFN2
	Ub-MFN2
	Image Name	Channel	Name	Signal	Total	Area	Bkgnd.	Type				Ub-MFN2	MFN2	Ub-MFN2/MFN2	x10
SH	0014344_02	700	1	-1870	39500	4992	8.28	Signal			SH	-1870	20700
SH 4h OA	0014344_02	700	2	6330	55100	5538	8.81	Signal			SH 4h OA	6330	12600	0.502381	5.02381
SH 8h OA	0014344_02	700	3	5870	55200	5538	8.91	Signal			SH 8h OA	5870	13600	0.431618	4.31618
KOC	0014344_02	700	4	-1130	47000	5538	8.69	Signal			KOC	-1130	24900
KOC 4h OA	0014344_02	700	5	8680	58800	5538	9.05	Signal			KOC 4h OA	8680	13500	0.642963	6.42963
KOC 8h OA	0014344_02	700	6	7080	55600	5538	8.76	Signal			KOC 8h OA	7080	12300	0.57561	5.7561
KOD	0014344_02	700	7	-3850	46400	5538	9.08	Signal			KOD	-3850	24200
KOD 4h OA	0014344_02	700	8	6100	55400	5538	8.9	Signal			KOD 4h OA	6100	11000	0.554545	5.54545
KOD 8h OA	0014344_02	700	9	4930	53900	5538	8.84	Signal			KOD 8h OA	4930	10600	0.465094	4.65094
	MFN2
	Image Name	Channel	Name	Signal	Total	Area	Bkgnd.	Type
SH	0014344_01	700	1	20700	37700	1863	9.12	Signal
SH 4h OA	0014344_01	700	2	12600	30100	1863	9.41	Signal
SH 8h OA	0014344_01	700	3	13600	31100	1863	9.42	Signal
KOC	0014344_01	700	4	24900	41800	1863	9.1	Signal
KOC 4h OA	0014344_01	700	5	13500	31400	1863	9.59	Signal
KOC 8h OA	0014344_01	700	6	12300	29600	1863	9.32	Signal
KOD	0014344_01	700	7	24200	41000	1863	8.99	Signal
KOD 4h OA	0014344_01	700	8	11000	28400	1863	9.33	Signal
KOD 8h OA	0014344_01	700	9	10600	28100	1863	9.41	Signal

## Sheet: S2 C
Quantitation Ub-TOM20
	Ub-TOM20
	Image Name	Channel	Name	Signal	Total	Area	Bkgnd.	Type			Ub-TOM20	TOM20	Ub-TOM20/TOM20	x1000
SH	0014342_01	800	22	11.3	834	1092	0.753	Signal		SH	11.3	34400	0.000328488	0.328488
SH 4h OA	0014342_01	800	23	24.9	841	1092	0.747	Signal		SH 4h OA	24.9	34900	0.000713467	0.713467
SH 8h OA	0014342_01	800	24	27.1	849	1092	0.753	Signal		SH 8h OA	27.1	34900	0.000776504	0.776504
KOC	0014342_01	800	25	19.2	835	1092	0.747	Signal		KOC	19.2	31400	0.000611465	0.611465
KOC 4h OA	0014342_01	800	26	98.7	955	1092	0.784	Signal		KOC 4h OA	98.7	27200	0.00362868	3.62868
KOC 8h OA	0014342_01	800	27	81.2	917	1092	0.766	Signal		KOC 8h OA	81.2	23200	0.0035	3.5
KOD	0014342_01	800	28	21.7	817	1092	0.728	Signal		KOD	21.7	29000	0.000748276	0.748276
KOD 4h OA	0014342_01	800	29	58.2	880	1092	0.753	Signal		KOD 4h OA	58.2	26400	0.00220455	2.20455
KOD 8h OA	0014342_01	800	30	70.5	900	1092	0.759	Signal		KOD 8h OA	70.5	28700	0.00245645	2.45645
	TOM20
	Image Name	Channel	Name	Signal	Total	Area	Bkgnd.	Type
SH	0014342_01	800	13	34400	36800	2064	1.15	Signal
SH 4h OA	0014342_01	800	14	34900	37300	2064	1.15	Signal
SH 8h OA	0014342_01	800	15	34900	37300	2064	1.17	Signal
KOC	0014342_01	800	16	31400	33600	2064	1.07	Signal
KOC 4h OA	0014342_01	800	17	27200	29200	2064	0.969	Signal
KOC 8h OA	0014342_01	800	18	23200	25100	2064	0.925	Signal
KOD	0014342_01	800	19	29000	31100	2064	1.04	Signal
KOD 4h OA	0014342_01	800	20	26400	28500	2064	1.02	Signal
KOD 8h OA	0014342_01	800	21	28700	30800	2064	1.03	Signal

## Sheet: S2 E
Quantitation Ub-TOM20
	MT Ub-TOM20										Ub-TOM20	TOM20	Ub-TOM20/TOM20	x100
	Image Name	Channel	Name	Signal	Total	Area	Bkgnd.	Type		SH	302	83500	0.00361677	0.361677
SH	0003775_01	800	3	302	2050	1938	0.903	Signal		KOD	380	75400	0.00503979	0.503979
KOD	0003775_01	800	4	380	2150	1938	0.912	Signal		KO11	365	68900	0.00529753	0.529753
KO11	0003775_01	800	5	365	2040	1938	0.862	Signal		SH 1h OA	266	91700	0.00290076	0.290076
SH 1h OA	0003775_01	800	6	266	2020	1938	0.904	Signal		KOD 1h OA	629	74600	0.00843164	0.843164
KOD 1h OA	0003775_01	800	7	629	2400	1938	0.912	Signal		KO11 1h OA	656	75400	0.00870027	0.870027
KO11 1h OA	0003775_01	800	8	656	2420	1938	0.912	Signal		SH 4h OA	373	90300	0.00413068	0.413068
SH 4h OA	0003775_01	800	9	373	2180	1938	0.933	Signal		KOD 4h OA	1750	71500	0.0244755	2.44755
KOD 4h OA	0003775_01	800	10	1750	3770	1938	1.05	Signal		KO11 4h OA	1790	72300	0.024758	2.4758
KO11 4h OA	0003775_01	800	11	1790	3790	1938	1.03	Signal
	MT TOM20
	Image Name	Channel	Name	Signal	Total	Area	Bkgnd.	Type
SH	0003775_01	800	3	83500	88600	1938	2.62	Signal
KOD	0003775_01	800	12	75400	79900	1938	2.31	Signal
KO11	0003775_01	800	13	68900	72400	1938	1.82	Signal
SH 1h OA	0003775_01	800	14	91700	95900	1938	2.15	Signal
KOD 1h OA	0003775_01	800	15	74600	78600	1938	2.05	Signal
KO11 1h OA	0003775_01	800	16	75400	79200	1938	1.96	Signal
SH 4h OA	0003775_01	800	17	90300	94600	1938	2.21	Signal
KOD 4h OA	0003775_01	800	18	71500	75400	1938	2.01	Signal
KO11 4h OA	0003775_01	800	19	72300	76100	1938	1.97	Signal

## Sheet: S2 F
Quantitation PINK1
		Image Name	Channel	Name	Signal	Total	Area	Bkgnd.	Type				PINK1 signal	÷ 100
DMSO	SH	0004072_01	800	1	84	1100	1449	0.699	Signal		DMSO	SH	84	0.84
	KOD	0004072_01	800	2	87.9	1150	1449	0.735	Signal			KOD	87.9	0.879
	KO11	0004072_01	800	3	132	1170	1449	0.719	Signal			KO11	132	1.32
AO 1h	SH	0004072_01	800	4	243	1010	1032	0.738	Signal		AO 1h	SH	243	2.43
	KOD	0004072_01	800	5	202	1320	1449	0.771	Signal			KOD	202	2.02
	KO11	0004072_01	800	6	239	1380	1449	0.789	Signal			KO11	239	2.39
AO 4h	SH	0004072_01	800	7	780	2020	1449	0.856	Signal		AO 4h	SH	780	7.8
	KOD	0004072_01	800	8	745	1990	1449	0.86	Signal			KOD	745	7.45
	KO11	0004072_01	800	9	709	2060	1449	0.929	Signal			KO11	709	7.09
