# Supplementary material for: USP30 sets a trigger threshold for PINK1–PARKIN amplification of mitochondrial ubiquitylation
Source: Life Sci Alliance. 2020 Jul 7;3(8):e202000768. doi: 10.26508/lsa.202000768 (PMC7362391; doi:10.26508/lsa.202000768)
Supplement: Supplementary file 8 [file LSA-2020-00768_TableS2.xlsx]

## Sheet: Experimental conditions
Table S2. Total Proteome and Mitochondrial-enriched ubiquitylome data for USP30 Knockout SHSY5Y cells (Clones KO11 and KOD) compared to WT. All conditions were subject to depolarisation (AO 1 μM) for 4 h. Data relate to Fig 5.
Experimental Conditions
	Expt1 (A)	Expt2 (B)	Expt3 (C)
Light	SHSY5Y AO	SHSY5Y AO	SHSY5Y AO
Medium	USP30-KO11 AO	USP30-KO11 AO	USP30-KO11 AO
Heavy	USP30-KOD AO	USP30-KOD AO	USP30-KOD AO
AO = 1µM each 4Hrs
Ubiquitome - Position changes
Some position numbers have been manually curated to reflect their site number in the canonical uniprot sequence.
Gene name	Previous site number	Current site number
GRSF1	52	242
PTRH2	48	47
TOM40	14	175
ARMC10	145	335
RPL19	177	180

## Sheet: Proteome
					Expt 1		Expt 2		Expt 3		Expt 1/2/3 Average (n=3)
Majority protein IDs	Gene names	Mito	Peroxisomedb	Protein names	KO11-AO/AO normalized Log2	KOD-AO/AO normalized Log2	KO11-AO/AO normalized Log2	KOD-AO/AO normalized Log2	KO11-AO/AO normalized Log2	KOD-AO/AO normalized Log2	KO11-AO/AO Av Log2	KOD-AO/AO Av Log2	Peptides
Q5VY30;P02753	RBP4			Retinol-binding protein 4;Plasma retinol-binding protein(1-182);Plasma retinol-binding protein(1-181);Plasma retinol-binding protein(1-179);Plasma retinol-binding protein(1-176)	-2.94809	-2.50496	-3.01438	-4.16875	-2.40622	-2.8509	-2.76288	-3.01788	3
P01303	NPY			Pro-neuropeptide Y;Neuropeptide Y;C-flanking peptide of NPY	-2.23372	-2.16049	-1.98942	-2.31459	-2.06788	-2.88801	-2.09345	-2.422	7
Q6BDS2;H7C1J4	UHRF1BP1	Predicted mitochondrial		UHRF1-binding protein 1	0.120883	-0.197071	-6.72148	-8.99023	-6.88654	-9.32091	-1.44049	-1.77621	8
P08670;B0YJC4	VIM	Predicted mitochondrial		Vimentin	-1.7823	-1.84094	-1.4587	-0.940146	-0.491003	-0.911044	-1.13493	-1.17124	78
Q9UBH6	XPR1			Xenotropic and polytropic retrovirus receptor 1	-0.487439	-0.732716	-0.59826	-1.01144	-1.03712	-1.52641	-0.688776	-1.05393	31
Q8IUE1;Q8IUE0	TGIF2LX;TGIF2LY			Homeobox protein TGIF2LX;Homeobox protein TGIF2LY	0.145612	-1.27014	0.269512	-1.00098	0.464982	-0.903549	0.299401	-1.05005	20
H0Y9Y3	SYNPO2				-1.06597	-1.09591	-0.614447	-0.733459	-1.05742	-1.22395	-0.896719	-1.00249	70
P54652	HSPA2			Heat shock-related 70 kDa protein 2	-0.377388	-1.12863	-0.160572	-0.774034	-0.159428	-1.05748	-0.228886	-0.978426	38
P48681	NES			Nestin	-1.5881	-1.57605	-0.936884	-0.628452	-0.574047	-0.74311	-0.974546	-0.925294	102
P63151	PPP2R2A			Serine/threonine-protein phosphatase 2A 55 kDa regulatory subunit B alpha isoform	0.171847	-0.65765	0.180403	-0.954445	-0.16503	-0.884567	0.0711266	-0.826574	26
P22694;A0A0A0MS54;A0A087WVC4;B1APG2;B1APF8;B1APF9;B1APG3;B1APG1;B1APG0	PRKACB			cAMP-dependent protein kinase catalytic subunit beta	0.259664	-0.549683	0.262553	-0.999971	0.304861	-0.975141	0.275841	-0.826344	25
Q7L5N7	LPCAT2			Lysophosphatidylcholine acyltransferase 2	-0.468511	-1.04397	-0.416	-0.767069	-0.0990462	-0.685454	-0.31841	-0.824179	23
P10643	C7			Complement component C7	0.272859	0.0176369	-0.864623	-1.28532	-0.84944	-1.23732	-0.375578	-0.699982	45
P48307;A0A3B3IS67;A0A3B3ISY1;A0A3B3IRW1	TFPI2			Tissue factor pathway inhibitor 2	-0.0105848	-1.38579	0.653519	-0.347399	0.740021	-0.490335	0.497703	-0.673815	12
Q8TDW0	LRRC8C			Volume-regulated anion channel subunit LRRC8C	-0.597038	-0.766333	-0.347931	-0.495695	-0.319262	-0.754675	-0.416128	-0.666721	16
Q6ZRI8;X6RIA0	ARHGAP36			Rho GTPase-activating protein 36	-1.97472	-2.63828	-0.869543	-0.527471	0.440102	0.0607391	-0.474974	-0.660946	14
Q8IWF2	FOXRED2			FAD-dependent oxidoreductase domain-containing protein 2	0.230203	-0.902281	-0.182639	-0.418446	-0.428042	-0.696237	-0.100897	-0.658621	6
P42126;Q96DC0;H3BS70	ECI1;DCI	Known mitochondrial		Enoyl-CoA delta isomerase 1, mitochondrial	-0.00610107	-0.338196	-0.52849	-0.450498	0.0713507	-1.36561	-0.130913	-0.650718	6
Q9NZW5;B8ZZG1	MPP6			MAGUK p55 subfamily member 6	-0.509348	-0.303009	-0.747899	-0.691173	-1.17309	-0.973582	-0.784649	-0.629538	34
Q9HCM4	EPB41L5			Band 4.1-like protein 5	-0.293412	-0.416943	-0.541891	-0.750737	-0.425017	-0.713923	-0.416532	-0.619293	30
Q9UBJ2	ABCD2		Peroxisomedb	ATP-binding cassette sub-family D member 2	-1.28282	-0.592963	-0.42111	-0.811776	-1.11575	-0.472629	-0.889601	-0.619042	17
P08253	MMP2			72 kDa type IV collagenase;PEX	-0.316869	-0.512473	-0.667722	-0.651178	-0.638838	-0.683344	-0.532171	-0.613741	21
Q16698	DECR1	Known mitochondrial		2,4-dienoyl-CoA reductase, mitochondrial	-0.545024	-0.426044	-0.701952	-0.711535	-0.441458	-0.71248	-0.558864	-0.610257	20
O15400	STX7			Syntaxin-7	-0.550782	-0.527991	0.477159	-0.489261	-0.405643	-0.770732	-0.0843899	-0.590723	10
Q8TD30	GPT2	Known mitochondrial		Alanine aminotransferase 2	-0.80216	-0.716766	-0.728001	-0.44548	-0.877155	-0.606694	-0.801154	-0.585323	9
Q9BRX5	GINS3			DNA replication complex GINS protein PSF3	-0.517937	-0.320738	0.140909	-0.467833	-0.466556	-0.990424	-0.248873	-0.565588	11
P48728;A0A1B0GTM2;A0A1B0GVP5;B3KTU4;A0A1B0GTA8;A0A1B0GWC4;H0Y695;A0A1B0GTB6;A0A1B0GTV8;A0A1B0GUH1;A0A1B0GUU7	AMT	Known mitochondrial		Aminomethyltransferase, mitochondrial;Aminomethyltransferase	0.400975	-0.265691	-0.0223903	-0.729555	0.354001	-0.731254	0.256246	-0.558325	14
Q6PL18;A0A0B4J211	ATAD2			ATPase family AAA domain-containing protein 2	-0.876175	-0.827692	-0.456702	-0.34496	-0.209311	-0.504612	-0.488424	-0.545396	54
Q14318;U3KQ64;A0A0A0MTJ1	FKBP8	Known mitochondrial		Peptidyl-prolyl cis-trans isomerase FKBP8	-0.593463	-0.589377	-0.704066	-0.683762	-0.197865	-0.35021	-0.48168	-0.534189	20
P45954	ACADSB	Known mitochondrial		Short/branched chain specific acyl-CoA dehydrogenase, mitochondrial	0.0150693	-0.30276	-0.313298	-0.713994	-0.200946	-0.597758	-0.15989	-0.527609	21
P00374;B4DM58	DHFR			Dihydrofolate reductase	-0.542353	-0.510663	0.349026	-0.23282	-0.738289	-0.88726	-0.228931	-0.519039	15
A0A0D9SF60;Q99569	PKP4			Plakophilin-4	-0.200001	-0.495003	-0.208378	-0.502505	0.0494913	-0.542879	-0.114577	-0.51331	18
Q14676	MDC1			Mediator of DNA damage checkpoint protein 1	-0.765867	-0.910475	-0.355922	-0.336373	0.0931545	-0.361009	-0.300348	-0.512747	78
O60506;B7Z645	SYNCRIP			Heterogeneous nuclear ribonucleoprotein Q	-0.180087	-0.716671	-0.0133779	-0.283878	0.051024	-0.542668	-0.0442309	-0.503364	54
Q96G61	NUDT11			Diphosphoinositol polyphosphate phosphohydrolase 3-beta	-0.281527	-0.435202	-0.0644648	-0.398646	-0.394942	-0.687381	-0.240395	-0.501484	13
P43007	SLC1A4			Neutral amino acid transporter A	-0.646338	-0.895127	-0.510539	-0.281106	-0.311936	-0.394108	-0.48303	-0.499796	6
P13995;B9A062;B8ZZU9	MTHFD2	Known mitochondrial		Bifunctional methylenetetrahydrofolate dehydrogenase/cyclohydrolase, mitochondrial;NAD-dependent methylenetetrahydrofolate dehydrogenase;Methenyltetrahydrofolate cyclohydrolase	-0.948809	-0.751222	-0.672175	-0.244002	-0.898458	-0.543341	-0.834716	-0.497717	17
Q9NUQ6;B8ZZZ7	SPATS2L			SPATS2-like protein	0.166972	-0.658584	0.540722	-0.326136	0.904503	-0.487197	0.568616	-0.484267	8
P18827	SDC1			Syndecan-1	-0.859064	-0.63424	-0.823473	-0.400473	-0.46176	-0.423623	-0.703306	-0.482345	4
Q76FK4;F5H101;F8WE42	NOL8			Nucleolar protein 8	-0.515955	-0.417213	-0.535269	-0.376339	-0.157254	-0.658219	-0.39208	-0.478668	18
Q9HCE9;M0QYD2	ANO8			Anoctamin-8;Anoctamin	0.0368901	-0.188545	-0.282842	-0.480418	-0.44493	-0.833233	-0.2162	-0.47692	14
Q96CX2	KCTD12			BTB/POZ domain-containing protein KCTD12	0.0480967	-0.270469	0.30906	-0.456227	-1.20776	-0.723968	-0.148939	-0.471682	11
Q9Y2T7	YBX2			Y-box-binding protein 2	0.644133	-0.61626	0.418244	-0.520749	0.757109	-0.291645	0.61328	-0.469703	18
Q9UHB6;F8VQE1;F8VS07	LIMA1			LIM domain and actin-binding protein 1	-0.952406	-0.757818	-0.678141	-0.25972	-0.880631	-0.423913	-0.832325	-0.465912	58
P08243;F8WEJ5	ASNS			Asparagine synthetase [glutamine-hydrolyzing]	-0.584501	-0.407287	-0.307626	-0.429129	-0.919179	-0.565972	-0.582325	-0.465772	42
Q8WY21	SORCS1			VPS10 domain-containing receptor SorCS1	-0.36749	-0.699372	-0.250183	-0.283878	-0.230787	-0.443654	-0.281568	-0.465613	29
P21953	BCKDHB	Known mitochondrial		2-oxoisovalerate dehydrogenase subunit beta, mitochondrial	-0.0141936	-0.148897	-0.336865	-0.672405	-0.353063	-0.634106	-0.226066	-0.464783	7
Q6ZNC4	ZNF704			Zinc finger protein 704	0.325156	-0.0284841	0.0387171	-0.659221	-0.0118934	-0.822784	0.125118	-0.461283	6
Q92820	GGH			Gamma-glutamyl hydrolase	-0.307662	-0.445637	-0.807225	-0.744511	-0.384942	-0.235467	-0.483823	-0.460277	13
Q8NFH4;F8VTY2	NUP37			Nucleoporin Nup37	-0.122915	-0.0916175	-0.508958	-0.864097	-0.717453	-0.507788	-0.428417	-0.453268	11
P30793	GCH1			GTP cyclohydrolase 1	0.166844	-0.263698	0.316725	-0.940811	0.305562	-0.252948	0.264637	-0.452011	13
P07948	LYN			Tyrosine-protein kinase Lyn	-0.0896818	-0.566186	-0.401501	-0.326787	-0.416924	-0.46174	-0.294644	-0.448233	47
Q96DB5;E5RH53;H0YB03;H0YB83;H0YC67	RMDN1	Known mitochondrial		Regulator of microtubule dynamics protein 1	0.0313951	-0.0898506	-0.238119	-0.615508	-0.287483	-0.710614	-0.157796	-0.445244	15
Q9ULH0;E9PH70;A0A1W2PPB7;H0Y8E4	KIDINS220			Kinase D-interacting substrate of 220 kDa	0.0396999	-0.127195	-0.193189	-0.396802	-0.439715	-0.916208	-0.184507	-0.444151	97
A0A2R8Y7Y4;Q8N8A2;H7C209	ANKRD44	Predicted mitochondrial		Serine/threonine-protein phosphatase 6 regulatory ankyrin repeat subunit B	-0.0801031	-0.47329	-0.0403337	-0.42713	-0.18254	-0.42554	-0.0997572	-0.441817	23
E7EN73;Q8IZA0;C9J519	KIAA0319L			Dyslexia-associated protein KIAA0319-like protein	0.369829	0.0472592	0.0468402	-0.645096	-0.616901	-0.89956	-0.0109725	-0.4417	8
Q12860	CNTN1			Contactin-1	0.650029	-0.0508611	-0.448607	-0.753507	0.293724	-0.618096	0.233786	-0.440883	67
F5H5P2;P12694	BCKDHA	Known mitochondrial		2-oxoisovalerate dehydrogenase subunit alpha, mitochondrial	-0.0470552	-0.184703	-0.23165	-0.527658	-0.0811863	-0.645255	-0.117761	-0.439031	24
A0A3B3IST6;A0A3B3IST0;Q9H334;G5E965;C9J0F0;A0A0B4J2F3;A0A3B3IT66;A0A3B3IT14;H0Y882;A0A3B3IS87	FOXP1			Forkhead box protein P1	-0.715131	-0.450893	-0.466078	-0.393937	-0.487176	-0.464823	-0.551804	-0.436224	14
O43752	STX6			Syntaxin-6	-0.17878	-0.152035	-0.596034	-0.460489	0.0847447	-0.712906	-0.203391	-0.42352	14
Q13112	CHAF1B			Chromatin assembly factor 1 subunit B	-0.861107	-0.734059	-0.272175	-0.213103	-0.328344	-0.365593	-0.463914	-0.421438	18
A0A0C4DGQ8;Q6IAN0;J3KRS1	DHRS7B	Predicted mitochondrial		Dehydrogenase/reductase SDR family member 7B	-0.168739	-0.519177	0.0982848	-0.548206	0.494467	-0.21108	0.167324	-0.417907	8
A0A2U3TZL8;H7BYN4;Q02241	KIF23			Kinesin-like protein;Kinesin-like protein KIF23	-0.617167	-0.571708	-0.0508461	0.185359	-0.258201	-1.18082	-0.290151	-0.414384	20
Q6DKK2	TTC19	Known mitochondrial		Tetratricopeptide repeat protein 19, mitochondrial	0.189034	0.151989	-0.471049	-0.645977	-0.212334	-0.990309	-0.138929	-0.412776	10
O95671	ASMTL			N-acetylserotonin O-methyltransferase-like protein	0.533165	0.169797	0.896233	-0.936193	0.0536674	-0.702891	0.534792	-0.407459	23
E5RG17;Q6P1N9;E5RGF2;A0A0D9SGD3;G5EA19;U3KQS5;H0YBX2	TATDN1			Putative deoxyribonuclease TATDN1	0.0187766	-0.114941	0.144046	-0.45593	-0.432747	-0.708892	-0.0694771	-0.405929	18
P12036	NEFH			Neurofilament heavy polypeptide	-0.448745	-0.11724	-1.39752	-0.534245	-1.09746	-0.604235	-0.925403	-0.402086	51
C9JYY6;Q92823;F8W775;A0A087X2B3	NRCAM			Neuronal cell adhesion molecule	-0.197451	-0.253103	-0.539666	-0.484732	-0.308519	-0.477221	-0.341604	-0.400949	55
Q8TB36	GDAP1	Known mitochondrial		Ganglioside-induced differentiation-associated protein 1	-0.407938	-0.305307	-0.485721	-0.415634	-0.299987	-0.485499	-0.395865	-0.400232	25
Q8IXI2;H7BXZ6	RHOT1	Known mitochondrial		Mitochondrial Rho GTPase 1;Mitochondrial Rho GTPase	-0.434091	-0.296563	-0.529094	-0.358472	-0.364199	-0.547067	-0.440884	-0.396821	21
Q7L014	DDX46			Probable ATP-dependent RNA helicase DDX46	-0.0351061	-0.13016	-0.219942	-0.143739	-1.22102	-1.1192	-0.406382	-0.396403	84
A0A1B0GW37;O00712;A0A0A0MRX8;U3KQE8;A0A1B0GU97;A0A2R8Y7V8;Q5VW30;Q5VW27;A0A1B0GWI9;Q5VW26;A0A1B0GWJ4;A0A1B0GWB8	NFIB			Nuclear factor 1 B-type;Nuclear factor 1	-0.861107	-0.548797	-0.720921	-0.225194	-0.687637	-0.429459	-0.754618	-0.39491	17
P16930;H0YLC7	FAH			Fumarylacetoacetase	-0.172165	-0.119808	-0.51379	-0.6214	-0.806064	-0.490193	-0.474045	-0.394487	10
Q92481	TFAP2B			Transcription factor AP-2-beta	-0.568473	-0.532741	-0.640456	-0.317355	-0.149569	-0.342269	-0.436119	-0.394297	30
Q8N1G0;F8WCX2;H0Y5I5	ZNF687			Zinc finger protein 687	-0.125006	-0.459159	-0.171645	-0.395056	0.237197	-0.329015	-0.00794222	-0.393431	27
Q8ND82;Q9UJJ2	ZNF280C			Zinc finger protein 280C	-0.594247	-0.461184	-0.419198	-0.447525	-0.50904	-0.27507	-0.505724	-0.392074	23
Q02952	AKAP12			A-kinase anchor protein 12	-0.145302	-0.569629	-0.198841	-0.320198	0.11836	-0.285372	-0.0684733	-0.386292	74
Q99704	DOK1			Docking protein 1	0.518434	-0.709104	0.441165	-0.152244	-0.139999	-0.338743	0.301634	-0.381899	5
Q92777	SYN2			Synapsin-2	0.091666	-0.196674	0.0468402	-0.524044	-0.0280426	-0.44091	0.0376634	-0.380415	7
Q14432	PDE3A			cGMP-inhibited 3,5-cyclic phosphodiesterase A	0.360758	-0.532345	-0.0851906	-0.41889	0.375735	-0.206778	0.232358	-0.379633	13
O95571;M0QXB5	ETHE1	Known mitochondrial		Persulfide dioxygenase ETHE1, mitochondrial	-0.263716	-0.244651	-0.399902	-0.429207	-0.229518	-0.475395	-0.295854	-0.379595	12
O75582	RPS6KA5			Ribosomal protein S6 kinase alpha-5	0.09815	-0.371553	0.286645	-0.246926	-0.17767	-0.531719	0.0814896	-0.378713	14
O96017;H0Y820	CHEK2			Serine/threonine-protein kinase Chk2	-0.686731	-0.890091	0.479334	-0.0713303	-0.018162	-0.289175	0.00136987	-0.377251	5
Q13207	TBX2			T-box transcription factor TBX2	-0.339875	-0.268261	0.037593	-0.113832	-0.750276	-0.847544	-0.315331	-0.376957	17
B8ZZA8;B8ZZC5	GLS	Known mitochondrial			-0.644375	-0.664837	-0.464962	-0.229163	-0.508055	-0.268591	-0.537124	-0.374561	9
Q14195	DPYSL3			Dihydropyrimidinase-related protein 3	-0.727045	-0.39121	-0.849362	-0.567832	-0.381273	-0.187543	-0.638658	-0.373813	56
J3KMY5;G3V3E8;E7EMS2;G3V3D1;P61916;G3V2V8;H0YIZ1	NPC2			Epididymal secretory protein E1	-0.0253826	-0.773122	0.189034	-0.371105	0.658737	-0.0625954	0.303054	-0.373402	12
O94887	FARP2			FERM, RhoGEF and pleckstrin domain-containing protein 2	0.244035	-0.216451	-0.257149	-0.60049	0.4336	-0.32925	0.168488	-0.373228	16
E9PH62;Q9NUL3;A0A0A0MTD1;F8VPI7;E7EPX0;E7EVJ4;A0A0A0MTC4;A0A0A0MTC6;E5RJN7;G5EA18;E7EVI1	STAU2			Double-stranded RNA-binding protein Staufen homolog 2	-0.420048	-0.501953	-0.0806828	-0.335299	0.0594937	-0.289193	-0.133364	-0.372624	31
P13667	PDIA4			Protein disulfide-isomerase A4	-0.440498	-0.516718	-0.755795	-0.526224	0.00446549	-0.104465	-0.363271	-0.368675	85
Q9H813	TMEM206			Transmembrane protein 206	-0.434461	-0.649276	-0.124865	-0.250114	-0.40032	-0.242379	-0.313089	-0.368489	6
A0A087WY61	NUMA1				-0.386185	-0.53755	-0.353063	-0.316977	-0.208328	-0.260186	-0.31377	-0.366696	271
P07196;A0A0S2Z436;A0A087X0W2	NEFL			Neurofilament light polypeptide	-0.904521	-0.430976	-1.13847	-0.276887	-1.13049	-0.389546	-1.05368	-0.364323	58
Q6YN16	HSDL2	Known mitochondrial		Hydroxysteroid dehydrogenase-like protein 2	0.0984196	-0.270417	0.182057	-0.383266	0.152897	-0.443438	0.144873	-0.363914	27
O95210	STBD1			Starch-binding domain-containing protein 1	0.014641	-0.653128	-0.353413	-0.549451	0.443819	0.0192037	0.0718222	-0.363036	15
O60566	BUB1B			Mitotic checkpoint serine/threonine-protein kinase BUB1 beta	-0.678187	-0.775046	0.116498	-0.0263814	-0.248571	-0.381611	-0.234024	-0.362263	16
P51687	SUOX	Known mitochondrial		Sulfite oxidase, mitochondrial	-0.244258	-0.453814	-0.303935	-0.365035	-0.0583078	-0.271043	-0.198328	-0.361367	6
Q9BVW5;H3BU04	TIPIN			TIMELESS-interacting protein	-0.475014	-0.563028	0.388575	0.109294	-0.494028	-0.784682	-0.131524	-0.360885	4
Q96DT7	ZBTB10			Zinc finger and BTB domain-containing protein 10	-0.371254	-0.625689	-0.21424	-0.236164	0.102457	-0.247029	-0.147357	-0.358614	15
Q9UKS6;A0A0C4DGG1;E9PIY1	PACSIN3			Protein kinase C and casein kinase substrate in neurons protein 3	-0.212183	-0.610279	0.135666	-0.284827	0.46069	-0.210179	0.154034	-0.358244	15
Q13257	MAD2L1			Mitotic spindle assembly checkpoint protein MAD2A	-0.396005	-0.392459	0.204767	-0.191014	-0.439696	-0.503977	-0.179106	-0.356618	10
C9JH25	PRRT4			Proline-rich transmembrane protein 4	-0.0946799	-0.516594	-0.383473	-0.335444	0.00834347	-0.231142	-0.147271	-0.356285	11
Q9BRG1;K7ENE3;K7EKV4	VPS25			Vacuolar protein-sorting-associated protein 25	0.308943	0.0326651	-0.167491	-0.738866	0.18053	-0.470609	0.121011	-0.356131	14
Q9HAV0	GNB4			Guanine nucleotide-binding protein subunit beta-4	-0.522592	-0.308519	-0.690777	-0.498892	-0.524147	-0.268765	-0.577042	-0.355282	19
Q6UXK2	ISLR2			Immunoglobulin superfamily containing leucine-rich repeat protein 2	-0.95288	-0.949282	0.131985	0.033793	-0.380484	-0.303419	-0.333649	-0.351124	7
P33897	ABCD1	Predicted mitochondrial	Peroxisomedb	ATP-binding cassette sub-family D member 1	0.130404	-0.73889	-0.25858	-0.480961	0.64911	0.0563061	0.221861	-0.348929	20
Q3SXM5	HSDL1	Known mitochondrial		Inactive hydroxysteroid dehydrogenase-like protein 1	-0.0151992	-0.224553	0.0486547	-0.482351	0.226632	-0.348592	0.0903657	-0.347998	13
Q96GX9;S4R3D6	APIP			Methylthioribulose-1-phosphate dehydratase	0.037593	-0.399255	0.549028	-0.185458	0.33182	-0.47351	0.321197	-0.347503	8
Q5T5U3;E7ESW5;F8W9U9;A0A087WW76;A0A452Q6Z5;A0A1B0GV73	ARHGAP21			Rho GTPase-activating protein 21	-0.0999737	-0.243797	-0.179874	-0.409068	0.29443	-0.393956	0.0201667	-0.346989	12
Q12797	ASPH			Aspartyl/asparaginyl beta-hydroxylase	-0.404916	-0.348574	-0.54124	-0.290974	-0.540862	-0.402283	-0.494231	-0.346561	19
P53634	CTSC			Dipeptidyl peptidase 1;Dipeptidyl peptidase 1 exclusion domain chain;Dipeptidyl peptidase 1 heavy chain;Dipeptidyl peptidase 1 light chain	-0.999971	-0.266837	-1.02131	-0.476418	-1.12775	-0.30349	-1.0486	-0.34606	16
Q96C23;H7C320	GALM			Aldose 1-epimerase	0.151339	0.0264459	0.239398	-0.481968	-0.386412	-0.673555	0.0267434	-0.345283	10
O00115;K7ENE5	DNASE2			Deoxyribonuclease-2-alpha	0.00115371	-0.467254	-0.2188	-0.424494	0.219835	-0.161363	0.01182	-0.344575	8
Q8TBC5;A0A0C4DG78	ZSCAN18			Zinc finger and SCAN domain-containing protein 18	0.421695	-0.387185	0.475707	-0.078457	0.232538	-0.617543	0.38036	-0.344056	12
Q02127;I3NI32	DHODH	Known mitochondrial		Dihydroorotate dehydrogenase (quinone), mitochondrial	-0.178812	-0.212952	-0.132926	-0.464166	-0.593485	-0.365165	-0.28739	-0.343708	19
Q9ULC3	RAB23			Ras-related protein Rab-23	0.174662	-0.242738	-0.0859254	-0.436002	0.353097	-0.357585	0.158415	-0.34325	12
Q9NWB7	IFT57			Intraflagellar transport protein 57 homolog	-0.146036	-0.284739	0.375623	-0.317894	-0.141382	-0.430528	0.0509219	-0.343049	4
B3KVZ3;Q9H3R5;H0Y9E6	CENPH			Centromere protein H	-0.335099	-0.477221	0.280838	-0.0363188	-0.0601115	-0.567276	-0.0160451	-0.341056	13
Q9H5Q4	TFB2M	Known mitochondrial		Dimethyladenosine transferase 2, mitochondrial	-0.559643	-0.399768	-0.339455	-0.237388	-0.791083	-0.389583	-0.551649	-0.340313	21
Q08426	EHHADH		Peroxisomedb	Peroxisomal bifunctional enzyme;Enoyl-CoA hydratase/3,2-trans-enoyl-CoA isomerase;3-hydroxyacyl-CoA dehydrogenase	0.268674	-0.228098	-0.0173878	-0.476418	0.302875	-0.324672	0.191697	-0.339467	20
P49419;A0A1B0GW77;A0A1B0GTG2;A0A1B0GW82;A0A1B0GUA1;A0A1B0GTY9;A0A1B0GTJ4;A0A1B0GV49	ALDH7A1	Known mitochondrial		Alpha-aminoadipic semialdehyde dehydrogenase	-0.0993089	-0.392307	0.221444	-0.355793	0.198746	-0.272332	0.11418	-0.339266	42
Q9Y487	ATP6V0A2			V-type proton ATPase 116 kDa subunit a isoform 2	-0.453814	-0.484752	-0.306823	-0.288734	-0.0340274	-0.254444	-0.254278	-0.339132	14
Q9UI30;F5GX77;F5GYQ2	TRMT112			Multifunctional methyltransferase subunit TRM112-like protein	-0.18531	-0.172636	0.0263043	-0.318992	-0.645367	-0.547784	-0.241731	-0.338299	9
Q9ULW3	ABT1			Activator of basal transcription 1	-0.716908	-0.587186	-0.765818	-0.295376	-0.340203	-0.162864	-0.59477	-0.337795	13
Q96CX6	LRRC58			Leucine-rich repeat-containing protein 58	-0.0228447	-0.0557712	0.0659859	-0.437272	-0.701881	-0.558963	-0.181226	-0.334365	11
Q6UXN9	WDR82			WD repeat-containing protein 82	-0.050129	-0.117928	-0.215396	-0.486105	-0.368234	-0.423875	-0.205403	-0.333468	21
A0A1B0GW05;Q2PZI1	DPY19L1			Probable C-mannosyltransferase DPY19L1	0.205267	-0.477241	0.120219	-0.291045	0.603312	-0.241509	0.325386	-0.33308	18
Q16822;H0YML5;H0YM31;A0A0A0MS74	PCK2	Known mitochondrial		Phosphoenolpyruvate carboxykinase [GTP], mitochondrial	-0.113099	-0.0575118	-0.546393	-0.480539	-0.497649	-0.499218	-0.372337	-0.330901	43
Q9UHA4	LAMTOR3	Predicted mitochondrial		Ragulator complex protein LAMTOR3	-0.0671678	-0.163963	-0.473831	-0.489119	-0.70376	-0.357492	-0.390541	-0.330641	7
Q9P2D1	CHD7			Chromodomain-helicase-DNA-binding protein 7	-0.777665	-0.678349	-0.490963	-0.212919	-0.0316069	-0.15258	-0.400244	-0.329577	61
Q9H467	CUEDC2			CUE domain-containing protein 2	-0.490922	-0.499667	0.138552	0.0119249	-0.416751	-0.573767	-0.227985	-0.329504	5
P28288	ABCD3	Predicted mitochondrial	Peroxisomedb	ATP-binding cassette sub-family D member 3	-0.383586	-0.478788	-0.502219	-0.304273	-0.124409	-0.216602	-0.327994	-0.329148	31
Q02252	ALDH6A1	Known mitochondrial		Methylmalonate-semialdehyde dehydrogenase [acylating], mitochondrial	0.0238941	-0.079036	-0.137743	-0.435729	-0.0656571	-0.503241	-0.0583177	-0.327029	39
Q9BXK5;A0A087WX97;A0A087WTL4	BCL2L13	Known mitochondrial		Bcl-2-like protein 13	0.207393	0.0156403	0.00230651	-0.707336	0.188148	-0.377782	0.135535	-0.32616	14
A0A087WVR3;A0A087WTW0;Q96T88;A0A087WWG9	UHRF1			E3 ubiquitin-protein ligase UHRF1	-0.961311	-0.672497	-0.250577	-0.124865	-0.172783	-0.235586	-0.42064	-0.32563	46
P23193;A0A1W2PPZ5;A0A1W2PRL9	TCEA1			Transcription elongation factor A protein 1	-0.185261	-0.284581	0.102725	-0.244771	-0.177588	-0.455673	-0.0803574	-0.325479	31
Q5T481	RBM20			RNA-binding protein 20	-0.561196	-0.696283	-0.286199	-0.227895	0.137372	-0.115035	-0.207728	-0.325298	23
Q9Y2Q3;E9PFN5	GSTK1	Known mitochondrial	Peroxisomedb	Glutathione S-transferase kappa 1	-0.100979	-0.222397	-0.438073	-0.380578	-0.114379	-0.378457	-0.209617	-0.32522	15
P00533;E9PFD7;Q504U8	EGFR			Epidermal growth factor receptor;Receptor protein-tyrosine kinase	-0.77769	0.204767	-1.36531	-0.573274	-1.61714	-0.807983	-1.20931	-0.324473	26
Q8N4T8;H0Y962	CBR4	Known mitochondrial		Carbonyl reductase family member 4	0.501821	0.0500489	0.1133	-0.716742	0.322159	-0.409585	0.32112	-0.323967	11
P29218;H0YBL1;E5RI82	IMPA1			Inositol monophosphatase 1	-0.212049	-0.241219	0.0122111	-0.368216	-0.132388	-0.363679	-0.107736	-0.323161	22
Q9NR12;D6RH06;D6RF83	PDLIM7			PDZ and LIM domain protein 7	-0.241253	-0.436998	-0.447288	-0.364385	-0.111851	-0.179188	-0.26025	-0.322728	16
Q9Y2H5;Q5VTI5;A0A1B0GUN5	PLEKHA6			Pleckstrin homology domain-containing family A member 6	-0.958084	-1.07722	-0.417617	-0.30244	0.257735	0.156397	-0.286891	-0.322337	44
Q68D91	MBLAC2			Metallo-beta-lactamase domain-containing protein 2	-0.0757329	-0.081049	-0.856476	-0.550486	-0.895368	-0.369856	-0.557264	-0.320714	13
P32189;Q14409	GK;GK3P	Known mitochondrial		Glycerol kinase;Putative glycerol kinase 3	-0.123308	-0.175419	-0.272297	-0.565823	-0.23304	-0.248553	-0.208161	-0.320234	11
H3BTR4;Q96BT3	CENPT			Centromere protein T	-0.424552	-0.647151	-0.123858	-0.0451784	0.0313951	-0.327529	-0.160148	-0.31916	9
Q08495	DMTN			Dematin	0.443819	-0.403427	-0.0318429	-0.350633	0.551491	-0.209562	0.342543	-0.318866	15
F8WD26;J3KP06;Q8WWI1	LMO7			LIM domain only protein 7	-0.953523	-0.579879	-0.418851	-0.10166	-0.37722	-0.314338	-0.560423	-0.318806	24
H7BZJ3	PDIA3	Predicted mitochondrial			-0.0923094	-0.324383	-0.428974	-0.360527	0.209765	-0.264911	-0.0804387	-0.316067	15
O94855;E9PDM8	SEC24D			Protein transport protein Sec24D	0.0305479	-0.10355	0.00992034	-0.359897	-0.531448	-0.514697	-0.141271	-0.315989	31
P04062;A0A0G2JNZ5;A0A0G2JLB3;A0A0G2JNZ0	GBA			Glucosylceramidase	0.138028	-0.132515	-0.227557	-0.474994	0.13014	-0.361639	0.0233169	-0.315935	22
Q6N022	TENM4			Teneurin-4	-0.517647	-0.254909	-0.520997	-0.323985	-0.656285	-0.369632	-0.563547	-0.315403	47
Q96RT1	ERBB2IP			Protein LAP2	-0.137314	-0.567212	0.00475299	-0.0995872	0.00805652	-0.314715	-0.0399283	-0.314595	23
Q9NUQ2	AGPAT5	Known mitochondrial		1-acyl-sn-glycerol-3-phosphate acyltransferase epsilon	-0.067712	-0.139903	-0.29011	-0.4569	-0.0317102	-0.364385	-0.1254	-0.314176	14
O43402;M0R1B0	EMC8	Known mitochondrial		ER membrane protein complex subunit 8	-0.195385	-0.158317	-0.410543	-0.414711	-0.139109	-0.380033	-0.243683	-0.313142	12
C9JIF9;P13798;H7C393;H7C1U0	APEH			Acylamino-acid-releasing enzyme	-0.039429	-0.235501	-0.369688	-0.625267	-0.547109	-0.12455	-0.303187	-0.312951	19
Q96RR1;A0A2R8Y4V4	PEO1			Twinkle protein, mitochondrial	-0.563817	-0.418504	-0.346683	-0.197038	-0.30893	-0.3311	-0.402181	-0.312659	8
O60934;A0A0C4DG07	NBN			Nibrin	-0.532282	-0.365667	-0.632562	-0.303882	-0.184031	-0.267722	-0.436529	-0.311858	25
P22570;A0A0C4DFN8;A0A0A0MSZ4;A0A0A0MT64;A0A0A0MTN9;J3QQX3;A0A0A0MTR6;A0A0C4DGN7	FDXR	Known mitochondrial		NADPH:adrenodoxin oxidoreductase, mitochondrial	-0.00504377	-0.106079	-0.249376	-0.420125	-0.0475173	-0.431034	-0.0967714	-0.311029	36
Q9BY49;B4DJS2	PECR		Peroxisomedb	Peroxisomal trans-2-enoyl-CoA reductase	0.253868	-0.20224	-0.185163	-0.462038	0.493442	-0.279494	0.214021	-0.310528	10
Q32MZ4	LRRFIP1			Leucine-rich repeat flightless-interacting protein 1	0.0321009	-0.288047	0.143132	-0.249325	-0.156145	-0.397334	0.0116006	-0.310218	29
Q01664	TFAP4			Transcription factor AP-4	-0.458664	-0.490193	-0.345253	-0.0950805	-0.725685	-0.371646	-0.501211	-0.30933	7
Q86W42	THOC6			THO complex subunit 6 homolog	-0.0980577	-0.147442	-0.380409	-0.392024	-0.512781	-0.398322	-0.319898	-0.307781	23
E9PF05;Q8NBK3;F5GXA0	SUMF1			Sulfatase-modifying factor 1	-0.899076	-0.792657	0.0281448	-0.0957895	-0.040764	-0.133891	-0.246926	-0.307329	5
J3KPZ4;Q13901	C1D			Nuclear nucleic acid-binding protein C1D	-0.198262	-0.341391	-0.178159	-0.294473	-0.119604	-0.286357	-0.164954	-0.307204	2
J3QRU1;P07947	YES1			Non-specific protein-tyrosine kinase;Tyrosine-protein kinase Yes	-0.39085	-0.376583	-0.657696	-0.297183	-0.397182	-0.250509	-0.476666	-0.307156	13
P52739;D6RJH2;D6R9I2	ZNF131			Zinc finger protein 131	-0.498158	-0.415441	-0.112054	-0.229805	0.0677764	-0.281456	-0.161987	-0.306799	4
A0A075B6Q3	BCORL1				-0.0671224	-0.308126	-0.318938	-0.352953	0.0779266	-0.249445	-0.0935198	-0.302884	16
Q13111	CHAF1A			Chromatin assembly factor 1 subunit A	-0.880445	-0.583376	-0.321099	-0.0889911	-0.240503	-0.275926	-0.453959	-0.30193	22
Q14534;E7EVQ6	SQLE			Squalene monooxygenase	-0.758355	-0.407555	-0.500524	-0.314715	0.0213375	-0.187313	-0.375247	-0.30036	11
Q7Z7K0;C9JES7	CMC1	Known mitochondrial		COX assembly mitochondrial protein homolog	-0.0207356	-0.192381	-0.185491	-0.38694	-0.229958	-0.326082	-0.142555	-0.299495	7
O15446	CD3EAP			DNA-directed RNA polymerase I subunit RPA34	-0.698483	-0.307787	-0.510067	-0.219085	-0.552622	-0.375796	-0.584825	-0.29946	17
Q6N043	ZNF280D			Zinc finger protein 280D	-0.392819	-0.43082	-0.170865	-0.206162	-0.194047	-0.265483	-0.249193	-0.297727	15
P06213	INSR			Insulin receptor;Insulin receptor subunit alpha;Insulin receptor subunit beta	0.307079	-0.195385	-0.0875801	-0.360953	0.0846086	-0.3361	0.110452	-0.295618	19
O95900	TRUB2	Known mitochondrial		Probable tRNA pseudouridine synthase 2	-0.302066	-0.0168915	-0.534203	-0.502934	-0.343293	-0.410313	-0.389697	-0.294249	10
Q9UKM9;Q5QPM1	RALY			RNA-binding protein Raly	-0.238732	-0.380841	-0.450794	-0.404592	0.0870554	-0.115207	-0.183698	-0.294131	36
Q6DD88	ATL3			Atlastin-3	-0.292864	-0.461879	-0.28051	-0.389281	0.514501	-0.0630172	0.0323736	-0.29406	24
Q13438;B4E321	OS9			Protein OS-9	-0.143564	-0.347803	-0.29862	-0.298726	0.222805	-0.237643	-0.0562361	-0.294019	18
Q5C9Z4	NOM1			Nucleolar MIF4G domain-containing protein 1	-0.701037	-0.391721	-0.674406	-0.310307	-0.37962	-0.187099	-0.577509	-0.293913	11
O00560;B4DHN5;E9PBU7	SDCBP			Syntenin-1	-0.235059	-0.523732	0.274292	-0.00826141	0.119423	-0.397486	0.0682581	-0.292746	17
Q9HBR0	SLC38A10			Putative sodium-coupled neutral amino acid transporter 10	0.348346	-0.3866	0.320311	-0.118868	0.244765	-0.38964	0.305134	-0.292675	23
Q9NTX5;H0Y5L2;F2Z2D6;E9PJS8	ECHDC1	Known mitochondrial		Ethylmalonyl-CoA decarboxylase	-0.132894	0.0255958	-0.0125482	-0.364645	-0.473911	-0.609288	-0.193552	-0.292134	10
P61225	RAP2B			Ras-related protein Rap-2b	-0.563625	-0.46949	-0.325196	-0.202257	-0.245694	-0.218699	-0.371957	-0.291739	8
Q4G0N4;B7Z8V7	NADK2	Known mitochondrial		NAD kinase 2, mitochondrial	0.0569996	-0.000865848	-0.010425	-0.32348	-0.0644045	-0.615663	-0.00508723	-0.291492	24
P56962;E9PIC2;E9PJV6	STX17	Known mitochondrial		Syntaxin-17	-0.190915	-0.232328	-0.173157	-0.344465	-0.146835	-0.298389	-0.170188	-0.290992	13
Q5BJH7;K7ERQ0;K7ERY2	YIF1B	Predicted mitochondrial		Protein YIF1B	-0.241953	-0.529614	-0.229112	-0.337995	0.42664	-0.045759	0.0204655	-0.290615	8
F5H7W8;Q96C57;G5EA44;E7ENF1;F5H3K2;F5H8B7	C12orf43			Uncharacterized protein C12orf43	-0.485762	-0.330647	-0.251556	-0.249719	-0.135301	-0.292069	-0.283615	-0.290433	9
Q7Z3E5;A0A2Q3DP09	ARMC9			LisH domain-containing protein ARMC9	-0.0487255	-0.225548	0.7376	-0.103395	0.104337	-0.583701	0.306142	-0.290204	21
Q96EY8;S4R3P5	MMAB	Known mitochondrial		Cob(I)yrinic acid a,c-diamide adenosyltransferase, mitochondrial	-0.253515	-0.208144	-0.379339	-0.33052	-0.530677	-0.335189	-0.38341	-0.290074	12
Q15572	TAF1C			TATA box-binding protein-associated factor RNA polymerase I subunit C	-0.4466	-0.272576	-0.729674	-0.203984	-0.878534	-0.400187	-0.67367	-0.289974	10
A0A0B4J1S3;O15392;H3BLT4	BIRC5			Baculoviral IAP repeat-containing protein 5	-0.845909	-0.474793	-0.364534	0.0833836	-0.508157	-0.564883	-0.559083	-0.289192	4
O15439	ABCC4			Multidrug resistance-associated protein 4	-0.262157	-0.386714	-0.80826	-0.32516	0.129876	-0.162767	-0.263548	-0.288423	32
Q15910;G3XAL2	EZH2			Histone-lysine N-methyltransferase EZH2	-0.461204	-0.371702	-0.329141	-0.152516	-0.277377	-0.347674	-0.35385	-0.287243	19
A0A087WVM4;B7ZM99;Q6UB35	MTHFD1L	Known mitochondrial		Monofunctional C1-tetrahydrofolate synthase, mitochondrial	-0.554951	-0.315181	-0.443674	-0.243626	-0.607155	-0.301799	-0.533639	-0.286533	44
Q9Y2R0;K7EPV0	COA3	Known mitochondrial		Cytochrome c oxidase assembly factor 3 homolog, mitochondrial	-0.180626	-0.355811	0.0467006	-0.178649	-0.0833399	-0.330429	-0.0694065	-0.286152	6
Q13671;E9PNR2	RIN1			Ras and Rab interactor 1	0.0969364	0.0446039	-0.655421	-0.41548	-0.749232	-0.55807	-0.383762	-0.286081	9
A0A286YF22;O43175;A0A2C9F2M7;A0A286YFA2;A0A286YFL2;A0A286YFM8	PHGDH			D-3-phosphoglycerate dehydrogenase	-0.53101	-0.272994	-0.0505323	-0.195087	-0.73699	-0.396384	-0.410147	-0.285788	44
P68032;P68133;P62736;P63267;A6NL76	ACTC1;ACTA1;ACTA2;ACTG2			Actin, alpha cardiac muscle 1;Actin, alpha skeletal muscle;Actin, aortic smooth muscle;Actin, gamma-enteric smooth muscle	-0.87501	-0.439618	-0.158558	-0.249582	-0.225009	-0.179449	-0.385362	-0.285419	36
O94842	TOX4			TOX high mobility group box family member 4	-0.197749	-0.47313	-0.238919	-0.0835845	-0.0679388	-0.32431	-0.166346	-0.284669	13
Q2NKX8;B5MDQ0	ERCC6L			DNA excision repair protein ERCC-6-like	-0.293889	-0.159009	-0.00885646	-0.278006	-0.259634	-0.421631	-0.18176	-0.282234	24
Q8IWB9;A0A087WVA8;J3KRZ8	TEX2			Testis-expressed sequence 2 protein	-0.407746	-0.399654	-0.421225	-0.280895	0.185613	-0.169761	-0.185578	-0.280387	14
Q96RQ3;E9PHF7;E9PG35;G5E9X5;F5GYT8	MCCC1	Known mitochondrial		Methylcrotonoyl-CoA carboxylase subunit alpha, mitochondrial	-0.177327	0.0364681	-0.461998	-0.483158	-0.363884	-0.454882	-0.329528	-0.280113	31
Q8N8A6	DDX51			ATP-dependent RNA helicase DDX51	-0.294473	-0.301444	-0.331627	-0.223104	-0.404363	-0.31581	-0.342769	-0.279541	26
O95696;J3KQ61	BRD1			Bromodomain-containing protein 1	-0.160798	-0.289774	-0.334844	-0.373552	-0.0839208	-0.180593	-0.189412	-0.279138	26
B8ZZU6;P15336;E9PBF9;F5H629	ATF2			Cyclic AMP-dependent transcription factor ATF-2	0.0246034	-0.139125	-0.222582	-0.295287	-0.31642	-0.416211	-0.164189	-0.279068	15
O95758	PTBP3			Polypyrimidine tract-binding protein 3	0.120352	-0.142592	0.223175	-0.412328	0.435415	-0.292369	0.265677	-0.278199	18
P33316;H0YKI0	DUT	Known mitochondrial		Deoxyuridine 5-triphosphate nucleotidohydrolase, mitochondrial	-0.410121	-0.405012	0.403813	0.012068	-0.252381	-0.492363	-0.041432	-0.277831	18
P20309	CHRM3			Muscarinic acetylcholine receptor M3	-1.22945	-1.69689	-0.768002	-0.740215	0.816723	0.64865	-0.112418	-0.277651	10
Q9H6K5	PRR36			Proline-rich protein 36	-0.0829273	-0.160492	-0.00779714	-0.340222	0.0655723	-0.339236	-0.00711075	-0.277476	17
Q71F23;Q09GN1	CENPU;MLF1IP			Centromere protein U	-0.560515	-0.542858	-0.113161	-0.144313	-0.111664	-0.174019	-0.246886	-0.276025	10
Q9P0J1	PDP1	Known mitochondrial		[Pyruvate dehydrogenase [acetyl-transferring]]-phosphatase 1, mitochondrial	-0.018425	-0.17842	-0.178845	-0.254496	0.122607	-0.403427	-0.019648	-0.27578	23
Q8N8L6	ARL10			ADP-ribosylation factor-like protein 10	-0.0774216	-0.325521	-0.207844	-0.198063	-0.020677	-0.305878	-0.0998706	-0.27539	8
Q9Y4C8	RBM19			Probable RNA-binding protein 19	-0.408723	-0.32283	-0.649299	-0.248451	-0.281439	-0.255787	-0.438535	-0.275303	35
O15155;A0A3B3IU16;C9JTT8;Q68DU7;H7C1N3	BET1;DKFZp781C0425			BET1 homolog	-0.192134	-0.439755	-0.0562211	-0.187592	0.0947765	-0.210646	-0.0464293	-0.274925	5
A0A3B3IU45;P33991;A0A3B3IT92;A0A3B3IS57;A0A3B3ITP6;E5RG31	MCM4			DNA replication licensing factor MCM4	-0.288946	-0.377407	0.191815	-0.0933403	-0.224536	-0.372113	-0.0910232	-0.274727	65
O75608;E5RGR0	LYPLA1	Predicted mitochondrial		Acyl-protein thioesterase 1	-0.0382433	-0.205597	-0.0461463	-0.208944	-0.241697	-0.419141	-0.105675	-0.274494	11
Q7L266;A0A087WUG3	ASRGL1			Isoaspartyl peptidase/L-asparaginase;Isoaspartyl peptidase/L-asparaginase alpha chain;Isoaspartyl peptidase/L-asparaginase beta chain	0.165301	-0.0777413	0.253747	-0.221371	-0.121047	-0.563817	0.108009	-0.273576	10
P18846	ATF1			Cyclic AMP-dependent transcription factor ATF-1	0.120352	0.0905825	-0.742265	-0.778977	-0.000274166	-0.261483	-0.16025	-0.27357	6
Q15058	KIF14			Kinesin-like protein KIF14	-0.491024	-0.499157	0.230326	0.147176	0.204892	-0.583766	0.0177889	-0.273378	12
O75330	HMMR			Hyaluronan mediated motility receptor	-0.866647	-0.611469	0.154583	0.136848	-3.51008	-0.457732	-0.77819	-0.273366	13
A0A0A0MS51;A0A0A0MT01;P06396	GSN			Gelsolin	0.281194	0.0560286	-0.362918	-0.967815	0.785676	-0.0990462	0.309056	-0.27199	30
O94925	GLS	Known mitochondrial		Glutaminase kidney isoform, mitochondrial	-0.394392	-0.353542	-0.487015	-0.20297	-0.457791	-0.259392	-0.445879	-0.270637	35
Q9H501	ESF1			ESF1 homolog	-0.772924	-0.434344	-0.619825	-0.221102	-0.63055	-0.169112	-0.672765	-0.270365	37
Q9HB40	SCPEP1			Retinoid-inducible serine carboxypeptidase	0.210015	-0.10276	-0.292935	-0.595228	0.118227	-0.16096	0.0277863	-0.270196	11
P43304	GPD2	Known mitochondrial		Glycerol-3-phosphate dehydrogenase, mitochondrial	-0.282404	-0.120404	-0.345913	-0.310093	-0.28365	-0.390132	-0.303686	-0.26906	37
Q49A26;K7EMM8	GLYR1			Putative oxidoreductase GLYR1	0.0060466	-0.312241	-0.109514	-0.267548	0.266996	-0.226865	0.0632268	-0.268463	26
H7BXF5;A0A2R8YDB8;Q9H0E3	SAP130			Histone deacetylase complex subunit SAP130	-0.0097131	-0.293553	-0.14358	-0.29862	0.202136	-0.212852	0.0233547	-0.267803	18
Q5PSV4;H0YHD0	BRMS1L			Breast cancer metastasis-suppressor 1-like protein	-0.0160451	-0.220681	-0.0105703	-0.344941	0.16633	-0.238425	0.0490917	-0.266981	16
Q5U5X0	LYRM7	Known mitochondrial		Complex III assembly factor LYRM7	-0.389886	-0.291398	-0.385431	-0.183834	-0.364794	-0.329305	-0.379996	-0.266854	10
Q9NUP9;G3V1D4	LIN7C			Protein lin-7 homolog C	-0.102527	-0.238272	-0.180871	-0.163268	-0.16613	-0.409278	-0.149441	-0.26664	15
Q9NUJ1	ABHD10	Known mitochondrial		Mycophenolic acid acyl-glucuronide esterase, mitochondrial	0.0382958	0.0714881	-0.304826	-0.334353	-0.559388	-0.621045	-0.254387	-0.26642	14
Q5VV42	CDKAL1			Threonylcarbamoyladenosine tRNA methylthiotransferase	-0.396821	-0.379864	-0.218817	-0.0603221	0.033793	-0.382513	-0.183059	-0.266119	20
P61073	CXCR4			C-X-C chemokine receptor type 4	0.343351	0.310224	-1.86896	-1.2364	-0.775293	-0.264894	-0.496319	-0.265004	3
Q14061;H7C4E5;C9J8T6	COX17	Known mitochondrial		Cytochrome c oxidase copper chaperone	-0.177001	-0.141016	-0.114332	-0.282351	-0.0804387	-0.380765	-0.123371	-0.264674	7
P0DN79;P35520	CBS			Cystathionine beta-synthase	-0.296775	-0.198808	-0.280107	-0.290974	-0.750348	-0.304434	-0.426587	-0.26397	41
P07197;E7ESP9;E7EMV2	NEFM			Neurofilament medium polypeptide	-1.03635	-0.397144	-1.0757	-0.193998	-1.15743	-0.208828	-1.08895	-0.263739	78
P23378;A0A1W2PP74	GLDC	Known mitochondrial		Glycine dehydrogenase (decarboxylating), mitochondrial	-0.773122	-0.18079	-1.04192	-0.415076	-0.685849	-0.206262	-0.825832	-0.263623	45
Q7Z3B4	NUP54			Nucleoporin p54	0.0196308	-0.114551	-0.22122	-0.392213	-0.118727	-0.297981	-0.103385	-0.2636	26
Q96RS6	NUDCD1			NudC domain-containing protein 1	-0.129923	-0.14757	-0.0179867	-0.234041	-0.428915	-0.421573	-0.182071	-0.263248	30
Q92947	GCDH	Known mitochondrial		Glutaryl-CoA dehydrogenase, mitochondrial	-0.418369	-0.0665029	-0.695816	-0.327837	-0.56888	-0.418408	-0.556556	-0.263075	17
O75051	PLXNA2			Plexin-A2	-0.607792	-0.907035	-0.570957	-0.227692	-0.229433	0.157173	-0.459087	-0.261662	42
H0YB09;A0A0C4DGD4;H0YB62	C14orf159	Known mitochondrial			0.392098	-0.0750944	0.00733906	-0.332807	0.450802	-0.396669	0.296389	-0.261373	18
A0A1B0GW44;A0A1B0GWE8;P07339;A0A1B0GV23;A0A1B0GVD5;A0A1B0GVP3;A0A1B0GU92;A0A1B0GU03;H7C469;C9JH19;H7C1V0	CTSD			Cathepsin D;Cathepsin D light chain;Cathepsin D heavy chain	0.172744	-0.116848	-0.246002	-0.38116	-0.224671	-0.298513	-0.0860887	-0.261241	30
Q8WY22	BRI3BP	Predicted mitochondrial		BRI3-binding protein	-0.25214	-0.459397	-0.885846	-0.685965	0.296663	0.207268	-0.201399	-0.261085	5
Q9H4G0;A0A0C4DH22	EPB41L1			Band 4.1-like protein 1	0.332737	0.0136409	-0.278251	-0.365816	0.174534	-0.477763	0.0987744	-0.260947	34
Q15942;H0Y2Y8	ZYX			Zyxin	-0.65674	-0.578887	-0.358731	-0.236062	-0.333262	-0.0207209	-0.442288	-0.260567	23
Q4LE39;X6RCR8	ARID4B			AT-rich interactive domain-containing protein 4B	-0.328199	-0.312581	-0.248313	-0.269373	-0.275158	-0.200946	-0.283509	-0.260233	39
Q5UIP0	RIF1			Telomere-associated protein RIF1	-0.625712	-0.640299	-0.294084	-0.105535	0.0648829	-0.0986137	-0.257453	-0.260169	63
P13929;E5RGZ4	ENO3			Beta-enolase;Enolase	-0.119275	-0.238476	-0.000346329	-0.431559	0.344488	-0.125951	0.0886437	-0.259864	17
P47974	ZFP36L2			Zinc finger protein 36, C3H1 type-like 2	0.0472592	-0.438737	0.0313951	-0.124503	-0.119479	-0.231125	-0.0116752	-0.25896	3
P98179	RBM3			RNA-binding protein 3	-0.171872	-0.36277	0.180021	-0.0934941	-0.128787	-0.335863	-0.0315086	-0.258868	9
Q6P587	FAHD1	Known mitochondrial		Acylpyruvase FAHD1, mitochondrial	0.224781	0.0415233	-0.284194	-0.431112	-0.146787	-0.440733	-0.0523663	-0.258627	11
Q9UPR3	SMG5			Protein SMG5	0.0745054	-0.0602168	0.146916	0.218347	0.356933	-1.37366	0.197823	-0.258178	13
A4D161;B8ZZQ8	FAM221A			Protein FAM221A	-0.538849	-0.273047	-0.141526	-0.111602	-0.522799	-0.400092	-0.389048	-0.256735	9
Q14980	NUMA1			Nuclear mitotic apparatus protein 1	-0.206529	-0.328181	-0.254135	-0.21677	-0.0356975	-0.226966	-0.162369	-0.256436	275
Q92547;A0A2R8YD63	TOPBP1			DNA topoisomerase 2-binding protein 1	-0.696985	-0.601912	0.100574	0.00776951	-0.0379915	-0.238817	-0.171872	-0.256287	24
P15848;A0A2U3U034	ARSB			Arylsulfatase B	-0.127226	-0.361546	0.115699	-0.204965	0.2949	-0.207728	0.104735	-0.256247	13
P55809;E9PDW2	OXCT1	Known mitochondrial		Succinyl-CoA:3-ketoacid coenzyme A transferase 1, mitochondrial	-0.261016	-0.0366738	-0.579038	-0.35912	-0.491835	-0.400758	-0.437636	-0.256126	37
Q12959;A0A0C4DFT3;E7EQD7	DLG1			Disks large homolog 1	-0.0294702	-0.334625	-0.13435	-0.172344	0.0255958	-0.263335	-0.0445582	-0.255236	35
A0A2Q2TH77;Q08379	GOLGA2			Golgin subfamily A member 2	-0.13922	-0.222044	-0.211749	-0.348629	-0.0902807	-0.196707	-0.146223	-0.254278	48
Q15084	PDIA6			Protein disulfide-isomerase A6	-0.333571	-0.431131	-0.500871	-0.29018	-0.0216872	-0.0650986	-0.271525	-0.254198	38
Q5HYI8;C9JXM3	RABL3			Rab-like protein 3	-0.0281898	-0.182983	-0.243284	-0.227016	-0.274913	-0.356218	-0.177898	-0.25355	13
Q8IYH5	ZZZ3			ZZ-type zinc finger-containing protein 3	0.0988237	-0.161863	0.0339339	-0.00147232	0.0304067	-0.680706	0.0547327	-0.253424	13
O75054	IGSF3			Immunoglobulin superfamily member 3	-0.334571	-0.545866	-0.256769	-0.260411	0.362217	-0.00177561	-0.0412785	-0.25234	38
Q6ZRP7	QSOX2	Predicted mitochondrial		Sulfhydryl oxidase 2	-0.0852059	-0.24064	-0.804098	-0.598654	-0.522053	0.0177795	-0.439774	-0.252031	18
X6RM59;Q9H0P0	NT5C3A			5-nucleotidase;Cytosolic 5-nucleotidase 3A	-0.0399183	-0.0671224	-0.283861	-0.262469	-0.27113	-0.451958	-0.193871	-0.251968	17
Q15836;K7ENK9;K7EKX0	VAMP3;VAMP2			Vesicle-associated membrane protein 3	0.418676	-0.37131	0.545968	-0.24631	0.862194	-0.146212	0.621212	-0.251682	10
H0Y3H2;Q99758	ABCA3			ATP-binding cassette sub-family A member 3	0.0460021	-0.0171688	-0.431404	0.129745	-1.28304	-1.18882	-0.457415	-0.251006	21
Q99986;H0YJ50	VRK1			Serine/threonine-protein kinase VRK1	-0.488208	-0.31919	-0.138299	-0.300093	-0.0233871	-0.139125	-0.203447	-0.250514	18
P29966	MARCKS			Myristoylated alanine-rich C-kinase substrate	-0.419276	-0.438601	-0.183261	-0.358546	-0.0919711	0.00748262	-0.22502	-0.249822	20
Q14686	NCOA6			Nuclear receptor coactivator 6	-0.394032	-0.543551	-0.234873	-0.191739	-0.164383	-0.0567463	-0.261264	-0.249788	12
P04181	OAT	Known mitochondrial		Ornithine aminotransferase, mitochondrial;Ornithine aminotransferase, hepatic form;Ornithine aminotransferase, renal form	-0.152227	-0.153045	-0.464246	-0.268921	-0.461978	-0.332553	-0.351872	-0.249582	35
Q2TB10	ZNF800			Zinc finger protein 800	-0.256115	-0.361416	-0.386959	-0.300146	0.173128	-0.0995872	-0.136283	-0.249325	16
Q5JRG1;H7BYF2;Q9BVL2	NUPL1			Nucleoporin p58/p45	-0.0815527	-0.138743	-0.24631	-0.310629	-0.152644	-0.304291	-0.158596	-0.248999	18
Q8WVX9;E9PNW8	FAR1		Peroxisomedb	Fatty acyl-CoA reductase 1	-1.02767	-0.762167	-0.932664	-0.230042	-0.783961	0.115033	-0.911261	-0.248553	19
Q9NXW9	ALKBH4			Alpha-ketoglutarate-dependent dioxygenase alkB homolog 4	0.207768	-0.0633489	0.0969364	-0.368179	-0.188496	-0.333062	0.048199	-0.248308	6
O75431;C9JNK6;C9JAZ1	MTX2	Known mitochondrial		Metaxin-2	-0.0540328	0.0272956	-0.358362	-0.471889	-0.213253	-0.348188	-0.203192	-0.248285	14
P37275	ZEB1			Zinc finger E-box-binding homeobox 1	-0.295872	-0.259375	-0.127116	-0.44662	-0.15234	-0.0640726	-0.189883	-0.248239	22
Q14566	MCM6			DNA replication licensing factor MCM6	-0.309252	-0.368365	0.258217	-0.0792646	-0.19347	-0.312921	-0.0601165	-0.247988	73
Q92542;Q5T205;H0Y6T7;H0Y3Z4	NCSTN			Nicastrin	0.049352	-0.51167	-0.146707	-0.0285429	-0.163074	-0.243626	-0.0835335	-0.247857	10
O75131;A0A087WYQ3	CPNE3			Copine-3	-0.096067	-0.153061	-0.00673869	-0.193701	-0.339674	-0.405738	-0.140751	-0.246652	42
Q53FA7;H7BZH6	TP53I3			Quinone oxidoreductase PIG3	-0.0786856	-0.314858	0.394075	-0.00379928	-0.118915	-0.458366	0.084926	-0.246333	12
Q07343	PDE4B			cAMP-specific 3,5-cyclic phosphodiesterase 4B	-1.06028	-0.707006	-0.254152	-0.0867985	-0.76229	-0.0364667	-0.653219	-0.246259	22
E9PGZ1;C9J813	CALD1				-0.357714	-0.29814	-0.244429	-0.162606	-0.373944	-0.281334	-0.324202	-0.246087	61
Q8NBM4;X6R5E5	UBAC2			Ubiquitin-associated domain-containing protein 2	-0.257028	-0.199802	-0.595402	-0.623465	-0.0819802	0.0149266	-0.296055	-0.245722	10
A0A0C4DG97;A0A0A0MRS5;F8W946;Q9BXM9;C9JD05;Q8N450	FSD1L			FSD1-like protein	0.0688772	-0.249496	-0.255959	-0.195054	0.116232	-0.293978	-0.0143879	-0.245608	15
Q9NV31	IMP3			U3 small nucleolar ribonucleoprotein protein IMP3	-0.372636	-0.0889757	-0.545824	-0.286498	-0.345088	-0.376377	-0.418485	-0.245569	11
O75616;J3QRV9	ERAL1	Known mitochondrial		GTPase Era, mitochondrial	-0.526951	-0.256063	-0.435749	-0.190684	-0.572008	-0.290145	-0.51045	-0.245038	11
K7EK07;P84243;Q6NXT2;K7EMV3;B4DEB1;K7ES00	H3F3B;H3F3A;H3F3C			Histone H3;Histone H3.3;Histone H3.3C	0.167743	-0.144648	-0.594182	-0.99335	0.188021	0.169797	-0.0365654	-0.244793	18
J3KQS5;Q96JA3;B5MDU3;A0A087X1S6;O95397	PLEKHA8;PLEKHA8P1			Pleckstrin homology domain-containing family A member 8;Putative protein PLEKHA9	-0.259064	-0.409068	0.0209111	-0.145334	-0.306234	-0.192975	-0.17409	-0.24464	4
Q14004;A0A2R8Y4Z0;A0A2R8Y7W5;A0A2R8YF61	CDK13			Cyclin-dependent kinase 13	-0.121534	-0.257459	-0.252845	-0.248828	0.0388575	-0.227675	-0.106897	-0.2446	38
B4DEE8;P16455	MGMT			Methylated-DNA--protein-cysteine methyltransferase	0.203765	-0.00270033	0.527671	-0.379789	0.0416635	-0.385488	0.272063	-0.244571	11
P61024;Q5T179;Q9BZU3	CKS1B			Cyclin-dependent kinases regulatory subunit 1;Cyclin-dependent kinases regulatory subunit	-0.385695	-0.478286	0.764261	0.190804	-0.320342	-0.568559	0.122028	-0.243819	7
Q3B726	TWISTNB			DNA-directed RNA polymerase I subunit RPA43	-0.444439	-0.207594	-0.439853	-0.201925	-0.570722	-0.324979	-0.483743	-0.243728	12
Q9H410;Q5JW53;Q5JW54	DSN1			Kinetochore-associated protein DSN1 homolog	-0.182197	-0.200366	-0.0596603	-0.263456	-0.0199162	-0.268139	-0.0856192	-0.243654	22
Q9BX68	HINT2	Known mitochondrial		Histidine triad nucleotide-binding protein 2, mitochondrial	0.212009	-0.18164	0.0886844	-0.223188	0.269033	-0.329722	0.191857	-0.243512	9
Q8N2W9	PIAS4			E3 SUMO-protein ligase PIAS4	0.146264	-0.566998	0.360645	-0.073955	-0.313387	-0.137045	0.0910566	-0.243301	4
O00767	SCD			Acyl-CoA desaturase	-1.11435	-0.592745	-0.952099	-0.297733	-0.00254139	0.081885	-0.601635	-0.242971	6
Q9BVP2	GNL3			Guanine nucleotide-binding protein-like 3	-0.572737	-0.190734	-0.680081	-0.241373	-0.837945	-0.298602	-0.692836	-0.242897	42
Q96G21;H0Y714;E7ENR5;B8ZZ47;B9A008	IMP4			U3 small nucleolar ribonucleoprotein protein IMP4	-0.256976	-0.0470999	-0.4444	-0.320612	-0.388337	-0.383341	-0.361083	-0.242823	11
Q8TDY2	RB1CC1			RB1-inducible coiled-coil protein 1	-0.132214	-0.272977	-0.0779545	-0.304434	-0.112194	-0.154731	-0.10728	-0.242596	19
Q6UWP7	LCLAT1			Lysocardiolipin acyltransferase 1	-0.295748	-0.306306	-0.428372	-0.394487	0.230941	-0.049039	-0.135348	-0.242379	14
Q9H6W3	NO66			Bifunctional lysine-specific demethylase and histidyl-hydroxylase NO66	-0.134176	-0.0579022	-0.37372	-0.363327	-0.199057	-0.324636	-0.232148	-0.242106	23
P62805	HIST1H4A			Histone H4	-0.215814	-0.342433	-0.743883	-0.641941	-0.0184688	0.146786	-0.294851	-0.242032	23
X6R5C5;X6R8A1;P10619	CTSA			Carboxypeptidase;Lysosomal protective protein;Lysosomal protective protein 32 kDa chain;Lysosomal protective protein 20 kDa chain	0.136716	-0.218884	-0.0885308	-0.372113	0.192952	-0.141112	0.0854156	-0.240873	11
P33993	MCM7			DNA replication licensing factor MCM7	-0.307841	-0.402512	0.289834	-0.0175631	-0.146388	-0.330121	-0.0321625	-0.240185	65
Q9HCM3	KIAA1549			UPF0606 protein KIAA1549	-0.237728	-0.372673	0.289362	-0.0388953	0.06226	-0.332171	0.0539362	-0.240083	23
Q96EK6;G3V4W4;G3V5E4	GNPNAT1			Glucosamine 6-phosphate N-acetyltransferase	-0.0631077	-0.00914677	0.173128	-0.245523	-0.532094	-0.506291	-0.111825	-0.239441	9
Q9H0S4	DDX47			Probable ATP-dependent RNA helicase DDX47	-0.619537	-0.322199	-0.594291	-0.220211	-0.422598	-0.178339	-0.542787	-0.238993	25
Q9UPN4;I3L2J8;I3L2X7	CEP131			Centrosomal protein of 131 kDa	-0.189088	-0.135031	0.024887	-0.156354	-0.203186	-0.445932	-0.118628	-0.23897	26
Q8NCH0;H0YN65	CHST14			Carbohydrate sulfotransferase 14	-0.3119	-0.705759	-0.140333	-0.149329	0.131063	0.040682	-0.0954247	-0.23821	7
Q5SZR4;F6TB26;Q9Y2W6	TDRKH	Known mitochondrial		Tudor and KH domain-containing protein	-0.444086	-0.104821	-0.407364	-0.265345	-0.284335	-0.354741	-0.376963	-0.237903	28
Q96DF8;F8WEF8	DGCR14			Protein DGCR14	-0.276835	-0.325756	0.232906	-0.0235044	0.122341	-0.390623	0.0422241	-0.237569	12
P09172	DBH			Dopamine beta-hydroxylase;Soluble dopamine beta-hydroxylase	0.29678	-0.411637	0.0467006	-0.352381	0.810484	0.0136409	0.420473	-0.237546	36
Q8WUA4;H0Y4Q6	GTF3C2			General transcription factor 3C polypeptide 2	-0.121439	-0.089206	-0.307537	-0.380935	-0.217172	-0.257407	-0.213381	-0.237541	31
P12004	PCNA			Proliferating cell nuclear antigen	-0.356051	-0.382025	0.143132	-0.035801	-0.336974	-0.318758	-0.164184	-0.237518	29
Q9P0B6	CCDC167			Coiled-coil domain-containing protein 167	-0.23863	-0.500647	-0.107321	-0.14452	0.395502	-0.098521	0.0432325	-0.237036	6
Q6ZN55;A0A0C4DFM2	ZNF574			Zinc finger protein 574	-0.187494	-0.380747	0.0560286	-0.0384952	0.0402613	-0.313567	-0.0261903	-0.236526	9
P11021	HSPA5	Known mitochondrial		78 kDa glucose-regulated protein	-0.211398	-0.439813	-0.548818	-0.376508	0.223546	0.0551957	-0.144074	-0.23643	78
Q96BK5	PINX1			PIN2/TERF1-interacting telomerase inhibitor 1	-0.804123	-0.381912	-0.395663	-0.173303	-0.12009	-0.163801	-0.413128	-0.23622	9
Q8WWH5	TRUB1			Probable tRNA pseudouridine synthase 1	-0.0815221	-0.173987	0.0519985	-0.0788075	-0.228807	-0.482432	-0.0815629	-0.235031	16
Q9P0K1;F8WAD8	ADAM22			Disintegrin and metalloproteinase domain-containing protein 22	0.130404	-0.407364	-0.171628	-0.205896	0.195726	-0.107772	0.0601581	-0.23502	33
P61019;E9PKL7	RAB2A			Ras-related protein Rab-2A	-0.111602	-0.352087	-0.200498	-0.21501	0.224905	-0.144154	-0.0171689	-0.234522	23
Q6ZU65	UBN2			Ubinuclein-2	-0.217591	-0.408991	-0.15938	-0.166989	0.280956	-0.141971	-0.0143004	-0.234392	23
Q15050	RRS1			Ribosome biogenesis regulatory protein homolog	-0.444851	-0.25758	-0.423952	-0.239038	-0.450104	-0.205447	-0.439592	-0.23386	28
P49005;F8W8R3;A0A087WWF6;C9JLE1;C9IZD2;C9J8Z7	POLD2			DNA polymerase delta subunit 2	-0.233176	-0.228368	0.0890913	-0.140094	-0.364403	-0.336847	-0.156686	-0.232865	19
Q96ST3	SIN3A			Paired amphipathic helix protein Sin3a	0.0097772	-0.368644	-0.0836609	-0.248536	0.401849	-0.0912024	0.12506	-0.231639	65
Q96JJ7	TMX3			Protein disulfide-isomerase TMX3	-0.265969	-0.384132	-0.363308	-0.23011	0.0380147	-0.0944488	-0.186765	-0.231391	14
Q96DA2	RAB39B			Ras-related protein Rab-39B	0.212383	-0.268122	0.129745	-0.202738	0.437441	-0.223761	0.265797	-0.231284	13
P34913;E5RFU2;E5RFH6	EPHX2		Peroxisomedb	Bifunctional epoxide hydrolase 2;Cytosolic epoxide hydrolase 2;Lipid-phosphate phosphatase	0.443076	0.101381	0.0462816	-0.403924	0.0197731	-0.459695	0.183074	-0.231221	15
P60880;A0A0A0MSS0	SNAP25			Synaptosomal-associated protein 25	-0.826028	-0.724969	-0.674706	-0.0760217	-0.219253	0.00302647	-0.549655	-0.231199	23
O75152;E9PQ61;E9PBY7	ZC3H11A			Zinc finger CCCH domain-containing protein 11A	-0.395758	-0.499749	-0.20563	-0.0775585	0.208143	-0.148385	-0.108607	-0.230426	42
Q9BTC0	DIDO1			Death-inducer obliterator 1	-0.29885	-0.369166	-0.362214	-0.184507	0.0448837	-0.146308	-0.194036	-0.230093	85
Q15672;H7BY00	TWIST1			Twist-related protein 1	-0.945332	-0.384	-0.549071	-0.00539131	-0.837661	-0.330556	-0.767487	-0.230053	15
P41208	CETN2			Centrin-2	0.0157831	-0.272907	0.0805212	-0.026161	0.164143	-0.417868	0.0880964	-0.229828	14
C9JF71;C9JFU3;C9JLT7;A0A1X7SBT4;H0Y2P9;Q8TBF5;F8WEJ3;H7C0F2	PIGX			Phosphatidylinositol-glycan biosynthesis class X protein	0.176195	-0.46907	0.0596321	-0.0784418	0.394075	-0.169599	0.216693	-0.229608	3
O60244	MED14			Mediator of RNA polymerase II transcription subunit 14	-0.185868	-0.217692	-0.0931864	-0.189664	-0.0436013	-0.283053	-0.106353	-0.229608	26
Q8NFH3	NUP43			Nucleoporin Nup43	-0.089206	-0.0812016	-0.172783	-0.305271	-0.351369	-0.314481	-0.200355	-0.229552	14
B5MCW3;Q9H0E9	BRD8			Bromodomain-containing protein 8	-0.23472	-0.363995	-0.147058	-0.0642687	-0.081858	-0.2768	-0.15319	-0.229461	18
Q96SI9	STRBP			Spermatid perinuclear RNA-binding protein	-0.428896	-0.206545	-0.628096	-0.405127	-0.00138564	-0.0935711	-0.328616	-0.229394	32
Q16352	INA			Alpha-internexin	-0.353671	-0.141971	-0.780314	-0.288523	-0.551226	-0.261051	-0.551261	-0.229101	74
P78330;C9JBI3	PSPH			Phosphoserine phosphatase	0.0434844	-0.125777	0.191689	-0.288258	-0.125888	-0.278986	0.0422427	-0.229061	19
B4E1G1;E5RGY0;Q9BUN8	DERL1			Derlin-1	-0.398037	-0.536106	-0.111103	-0.0587284	0.051024	-0.134271	-0.140947	-0.228328	5
Q99504;B1APR7	EYA3			Eyes absent homolog 3;Eyes absent homolog	-0.11352	-0.0812474	0.049352	-0.239311	-0.474272	-0.379414	-0.163289	-0.228176	12
Q9H993;F5GZY1	ARMT1			Protein-glutamate O-methyltransferase	0.241596	-0.220194	0.5007	-0.213404	0.090718	-0.250268	0.287709	-0.227867	10
P49642;F8VNY2	PRIM1			DNA primase small subunit;DNA primase	-0.44548	-0.374355	0.242572	-0.0436608	-0.242857	-0.286058	-0.118983	-0.227816	18
Q9BWU1;F6QTA4;Q5JQZ9	CDK19			Cyclin-dependent kinase 19	0.137897	-0.148881	-0.0393252	-0.307733	0.201132	-0.230922	0.103446	-0.22772	12
Q7Z7C8;B4DZU5	TAF8			Transcription initiation factor TFIID subunit 8	-0.367043	-0.214106	-0.244565	-0.176136	-0.292899	-0.295287	-0.300626	-0.227658	4
Q99453	PHOX2B			Paired mesoderm homeobox protein 2B	-0.657559	-0.269286	-0.464684	-0.179172	-0.0247073	-0.23416	-0.357468	-0.227062	14
Q9NX08	COMMD8			COMM domain-containing protein 8	0.190931	-0.0197553	0.0608775	-0.422598	-0.265622	-0.265691	0.00788437	-0.226409	5
O15047	SETD1A			Histone-lysine N-methyltransferase SETD1A	0.105142	-0.146627	-0.111274	-0.248605	0.220454	-0.286005	0.0779129	-0.225869	38
Q9NQT5	EXOSC3			Exosome complex component RRP40	-0.175957	-0.112568	-0.231617	-0.27652	-0.352676	-0.295464	-0.251545	-0.225818	15
I3L1T3;Q9GZP9	DERL2			Derlin-2	-0.178502	-0.32867	-0.208528	-0.171109	0.0842003	-0.182835	-0.094834	-0.225779	4
O75146	HIP1R			Huntingtin-interacting protein 1-related protein	-0.304772	-0.409221	-0.437447	-0.29901	-0.0358749	-0.000346329	-0.249565	-0.225666	39
Q99627;E9PGT6;H7C3S9	COPS8			COP9 signalosome complex subunit 8	0.0844725	0.147437	-0.105675	-0.514656	-0.677264	-0.399559	-0.198141	-0.225638	9
Q9NQC3	RTN4			Reticulon-4	-0.354372	-0.600162	-0.21322	-0.166794	0.123004	0.0233263	-0.134044	-0.224992	34
P12931	SRC	Known mitochondrial		Proto-oncogene tyrosine-protein kinase Src	-0.519631	-0.500401	-0.529614	-0.269304	-0.193123	0.0433446	-0.405451	-0.224806	27
Q15386	UBE3C			Ubiquitin-protein ligase E3C	-0.0450295	0.0596321	-0.225852	-0.316869	-0.344813	-0.467314	-0.199935	-0.224138	21
O95365	ZBTB7A			Zinc finger and BTB domain-containing protein 7A	-0.305485	-0.528781	-0.264045	-0.0667598	0.0628125	-0.11926	-0.159278	-0.223991	5
P80723	BASP1			Brain acid soluble protein 1	-0.294208	-0.453044	-0.587554	-0.58249	0.493032	0.227741	-0.054697	-0.223582	29
Q8N6S5	ARL6IP6			ADP-ribosylation factor-like protein 6-interacting protein 6	-0.196922	-0.4345	-0.0381397	-0.284072	0.71914	0.0126402	0.219306	-0.223183	5
Q9BVJ6	UTP14A			U3 small nucleolar RNA-associated protein 14 homolog A	-0.3517	-0.201643	-0.529802	-0.190618	-0.45694	-0.278461	-0.444289	-0.223048	65
Q14781	CBX2			Chromobox protein homolog 2	-0.598675	-0.327547	-0.21496	-0.172246	-0.0011691	-0.174491	-0.250898	-0.222953	15
O00571;A0A2R8YFS5;A0A0D9SFB3;A0A0D9SF53;A0A2R8Y4A4;A0A0D9SG12;A0A2R8YF78;A0A2R8Y645;A0A2U3TZJ9;A0A2R8YFR4;A0A2R8YCW1;F6S8Q4;A0A2R8Y5G6;A0A2R8YDH3;O15523	DDX3X;DDX3Y	Predicted mitochondrial		ATP-dependent RNA helicase DDX3X;ATP-dependent RNA helicase DDX3Y	-0.155839	-0.293766	-0.0244139	-0.125636	-0.150577	-0.254358	-0.108985	-0.222784	67
Q9Y2L9	LRCH1			Leucine-rich repeat and calponin homology domain-containing protein 1	-0.391815	-0.203087	-0.0718609	-0.249736	-0.277919	-0.215563	-0.241066	-0.222661	17
Q9HBM1	SPC25			Kinetochore protein Spc25	-0.517523	-0.410332	0.433387	0.0173518	-0.370545	-0.309252	-0.0880094	-0.222291	14
Q9H967;A0A0C4DFX7	WDR76			WD repeat-containing protein 76	-0.183736	-0.538765	-0.191887	-0.0535236	0.429428	-0.120765	0.0485059	-0.222274	13
P51948;H0YJ92;H0YJF2	MNAT1			CDK-activating kinase assembly factor MAT1	-2.88934e-05	0.0374524	-0.247936	-0.442438	-0.361806	-0.304897	-0.195247	-0.222246	13
Q9HBL7	PLGRKT	Known mitochondrial		Plasminogen receptor (KT)	-0.135982	-0.0324772	-0.308823	-0.275821	-0.0340422	-0.378494	-0.155197	-0.221533	7
Q92506	HSD17B8	Known mitochondrial		Estradiol 17-beta-dehydrogenase 8	0.61155	0.192321	0.147176	-0.510128	0.427821	-0.457098	0.407987	-0.221393	9
P56277	CMC4	Predicted mitochondrial		Cx9C motif-containing protein 4	0.398898	-0.0996645	0.363115	-0.333607	0.573568	-0.239328	0.448161	-0.220984	5
Q96IY1;Q5SY74	NSL1			Kinetochore-associated protein NSL1 homolog	-0.0911717	-0.376826	0.0211954	-0.0913101	-0.0512795	-0.207911	-0.0396662	-0.22062	9
Q9NS69	TOMM22	Known mitochondrial		Mitochondrial import receptor subunit TOM22 homolog	-0.261846	-0.198494	-0.274425	-0.167361	-0.225616	-0.299241	-0.253813	-0.220609	7
Q8NEZ4	KMT2C			Histone-lysine N-methyltransferase 2C	-0.529864	-0.540254	-0.486368	-0.110231	-0.120059	-0.0578271	-0.366746	-0.220502	12
Q96KB5;E5RFX4	PBK			Lymphokine-activated killer T-cell-originated protein kinase	-0.889236	-0.564585	0.235482	0.242206	-0.602745	-0.481707	-0.33661	-0.220345	16
P14625	HSP90B1	Predicted mitochondrial		Endoplasmin	-0.177898	-0.334152	-0.332444	-0.27673	0.135666	-0.0642687	-0.11155	-0.220312	113
F5GXT2;C9J798;O43374;F8W6L0;E7ERK1	RASA4B;RASA4			Putative Ras GTPase-activating protein 4B;Ras GTPase-activating protein 4	0.183709	-0.192464	0.683382	-0.173938	-0.0231818	-0.297307	0.312572	-0.220222	23
Q9H0R4;K7ER15;K7EQD2;K7EMY7;A0A1B0GXB1	HDHD2			Haloacid dehalogenase-like hydrolase domain-containing protein 2	0.455965	0.25532	0.309758	-0.516244	-0.160476	-0.549029	0.224835	-0.219679	13
C9JF58;Q8WVF1;H7C0S2	OSCP1			Protein OSCP1	0.48388	0.0852886	0.528471	-0.502301	0.733181	-0.30504	0.585988	-0.219662	8
Q99549	MPHOSPH8			M-phase phosphoprotein 8	-0.135951	-0.270608	-0.27343	-0.289863	0.366476	-0.105039	0.012745	-0.219421	29
O43933;A0A0C4DG33	PEX1		Peroxisomedb	Peroxisome biogenesis factor 1	-0.19187	-0.0464591	-0.0982121	-0.202389	-0.437877	-0.430548	-0.235665	-0.217927	16
D6RHI9;O00584;A0A087WZM2;D6REQ6;H0YAE9	RNASET2			Ribonuclease T2	0.197614	-0.0900656	-0.394373	-0.499341	0.222063	-0.100159	0.035164	-0.217681	11
Q9NUT2	ABCB8	Known mitochondrial		ATP-binding cassette sub-family B member 8, mitochondrial	-0.206046	-0.266177	-0.371964	-0.210746	-0.321477	-0.176365	-0.298146	-0.217289	16
P50440;H0YMX4	GATM	Known mitochondrial		Glycine amidinotransferase, mitochondrial	-0.32478	-0.0924017	-0.835909	-0.333225	-0.542626	-0.236401	-0.552742	-0.217267	15
Q8NCB2;B4DM24;C9J9E2	CAMKV			CaM kinase-like vesicle-associated protein	-0.57308	-0.365686	-1.28367	-0.366578	-0.594923	0.0413831	-0.781727	-0.217133	13
Q96FK6;G3V4B8	WDR89			WD repeat-containing protein 89	-0.331155	-0.0804235	0.0680517	-0.282737	-0.506455	-0.2983	-0.236079	-0.217021	14
O43166	SIPA1L1			Signal-induced proliferation-associated 1-like protein 1	-0.718616	-0.134097	-0.778185	-0.404668	-0.238085	-0.128361	-0.557348	-0.216742	58
P36639	NUDT1			7,8-dihydro-8-oxoguanine triphosphatase	-0.256028	-0.170053	0.346645	-0.106141	-0.315684	-0.388714	-0.0427242	-0.216647	5
P35610;B1APM4	SOAT1			Sterol O-acyltransferase 1	-0.235008	-0.34066	-0.0585481	-0.237149	0.458907	-0.0826981	0.0860636	-0.216256	10
Q9UK53;A0A0C4DFW2;A0A087WXF7	ING1			Inhibitor of growth protein 1;Inhibitor of growth protein	-0.110013	-0.198676	-0.395207	-0.297023	-0.0249128	-0.154329	-0.168209	-0.215451	5
Q8NEF9	SRFBP1			Serum response factor-binding protein 1	-0.519693	-0.363345	-0.436237	-0.0206039	-0.254341	-0.284159	-0.399128	-0.215133	12
Q15768	EFNB3			Ephrin-B3	0.647637	-0.0349139	-0.0787617	-0.457831	0.678793	-0.182786	0.455674	-0.214703	15
Q15382;C9J931	RHEB			GTP-binding protein Rheb	-0.277761	-0.273448	-0.0547969	-0.132277	-0.131645	-0.242123	-0.151795	-0.21467	14
P51153;A0A087WWB9	RAB13			Ras-related protein Rab-13	-0.119651	-0.209178	-0.0314447	-0.198792	0.243669	-0.235688	0.0393022	-0.214469	13
V9GYT7	PSIP1				-0.079478	-0.26642	-0.151138	-0.325521	0.677801	-0.0638313	0.200228	-0.214179	7
P52799	EFNB2			Ephrin-B2	-0.797263	-0.827615	-1.20749	-0.599834	-0.622132	0.447526	-0.855371	-0.213688	9
Q86X76	NIT1	Known mitochondrial		Nitrilase homolog 1	0.444561	0.0409626	0.136585	-0.374094	0.139731	-0.345968	0.247685	-0.213588	16
Q6SPF0;E9PIW9	SAMD1			Atherin	-0.319982	-0.223593	-0.17909	-0.120906	-0.0100037	-0.301195	-0.164114	-0.213337	18
A0A087WT20;Q9NV06;B3KME9	DCAF13			DDB1- and CUL4-associated factor 13	-0.4656	-0.197302	-0.59392	-0.207245	-0.585951	-0.235518	-0.547285	-0.213264	20
Q9BZI7;A0A087WYC8	UPF3B			Regulator of nonsense transcripts 3B	-0.153623	-0.214374	0.246469	-0.288981	0.490262	-0.139681	0.21826	-0.213058	18
Q9Y6I9;C9JXQ7;C9JHH5;A0A087WTU3	TEX264			Testis-expressed sequence 264 protein	0.0214797	-0.266715	-0.326534	-0.378232	0.440421	-0.017899	0.07927	-0.21298	13
Q5T4U5;P11310;B7Z9I1	ACADM	Known mitochondrial		Medium-chain specific acyl-CoA dehydrogenase, mitochondrial	-0.106482	-0.0461164	-0.191261	-0.286902	-0.183605	-0.321658	-0.159938	-0.21293	35
Q8IWV8	UBR2			E3 ubiquitin-protein ligase UBR2	0.0458623	-0.0596754	0.163241	-0.18843	-0.396536	-0.412405	-0.0430612	-0.212896	19
Q5T6V5;Q5T6V7	C9orf64			UPF0553 protein C9orf64	0.312549	0.0344974	0.363339	-0.486752	0.27453	-0.233396	0.317265	-0.212868	21
Q9BUT1;D6R9U8;D6RIR6;D6RFG2	BDH2			3-hydroxybutyrate dehydrogenase type 2	-0.126628	-0.0143538	-0.0764476	-0.362121	-0.425928	-0.28553	-0.20162	-0.212813	8
Q9Y5J1	UTP18			U3 small nucleolar RNA-associated protein 18 homolog	-0.433916	-0.161363	-0.500401	-0.206945	-0.301141	-0.27221	-0.409425	-0.21279	32
Q9BQP7;Q5QPE8;Q5QPE7	MGME1	Known mitochondrial		Mitochondrial genome maintenance exonuclease 1	-0.155293	-0.148609	0.0875986	-0.274163	-0.0650684	-0.218296	-0.0407491	-0.212774	23
Q96GK7;Q6P2I3	FAHD2A;FAHD2B	Known mitochondrial		Fumarylacetoacetate hydrolase domain-containing protein 2A;Fumarylacetoacetate hydrolase domain-containing protein 2B	-0.0422191	0.462576	-0.769797	-0.0560861	-2.4924	-1.99815	-0.789719	-0.211905	7
Q9BWJ5	SF3B5			Splicing factor 3B subunit 5	-0.0915714	-0.024766	-0.311488	-0.378682	-0.277079	-0.254806	-0.223436	-0.211888	9
B5MDU6;Q9H6V9;A0A0A0MSH6;B5MCU4	LDAH;C2orf43			UPF0554 protein C2orf43	-0.192381	-0.0996645	-0.363772	-0.331391	-0.101536	-0.213019	-0.215172	-0.211593	17
Q7Z4L5;A0A494C0N4	TTC21B			Tetratricopeptide repeat protein 21B	0.231555	-0.117443	0.592445	-0.0707241	0.129745	-0.480277	0.331896	-0.211554	13
Q6NZY4	ZCCHC8			Zinc finger CCHC domain-containing protein 8	-0.146739	-0.229585	-0.143564	-0.114879	-0.01552	-0.295641	-0.100634	-0.211426	44
P55145;A8K878	MANF			Mesencephalic astrocyte-derived neurotrophic factor	-0.286058	-0.466257	-0.424359	-0.311059	0.248292	0.0856966	-0.1239	-0.211403	29
Q03188;H0Y8J2	CENPC			Centromere protein C	-0.0602468	-0.382551	-0.0543623	-0.0855579	0.506602	-0.180512	0.156103	-0.210958	25
Q96JP5;A0A0A6YYC7;H3BTR0	ZFP91;ZFP91-CNTF			E3 ubiquitin-protein ligase ZFP91	-0.0569714	-0.146196	-0.189236	-0.280755	0.0673633	-0.207561	-0.0558162	-0.210457	13
Q8NBT2	SPC24			Kinetochore protein Spc24	-0.570679	-0.446069	0.283803	0.0965318	-0.188233	-0.340496	-0.115921	-0.210335	12
A0A2R8YDN7;Q9H7F0;A0A2R8Y635;A0A087WYY3	ATP13A3			Probable cation-transporting ATPase 13A3	-0.395853	-0.548122	0.137504	-0.030354	0.0736831	-0.104728	-0.0427342	-0.210301	13
P34059	GALNS			N-acetylgalactosamine-6-sulfatase	0.308361	-0.214357	0.0177795	-0.106902	0.169797	-0.317301	0.170181	-0.210296	14
P15923	TCF3			Transcription factor E2-alpha	-0.309073	-0.3002	-0.173059	-0.00397285	-0.150801	-0.351111	-0.2093	-0.210134	18
Q9UG63	ABCF2	Predicted mitochondrial		ATP-binding cassette sub-family F member 2	-0.326914	-0.290586	-0.143484	-0.128551	-0.394601	-0.215379	-0.284388	-0.209984	33
Q9P287	BCCIP			BRCA2 and CDKN1A-interacting protein	-0.135982	-0.0895283	-0.0889144	-0.217809	-0.294279	-0.332244	-0.170416	-0.209784	18
Q5T280	C9orf114			Putative methyltransferase C9orf114	-0.330211	-0.254117	-0.309485	-0.163672	-0.221102	-0.212919	-0.286152	-0.209762	16
Q14257;H0YL43	RCN2	Known mitochondrial		Reticulocalbin-2	-0.370863	-0.338086	-0.317894	-0.260135	-0.0567613	-0.0469807	-0.24185	-0.209751	22
Q5JRA6;A0A0A0MRH6	MIA3			Melanoma inhibitory activity protein 3	-0.222818	-0.428779	-0.304345	-0.242738	0.122871	0.00906043	-0.122596	-0.209601	79
Q6P1X5	TAF2			Transcription initiation factor TFIID subunit 2	-0.193866	-0.12422	-0.244617	-0.245266	-0.313441	-0.263006	-0.249811	-0.2095	17
Q8TBA6	GOLGA5			Golgin subfamily A member 5	-0.0766454	-0.279669	-0.150657	-0.245352	-0.192216	-0.108488	-0.139045	-0.209256	28
Q13206;E9PIF2;A0A3B3ISR7	DDX10			Probable ATP-dependent RNA helicase DDX10	-0.831769	-0.24325	-0.598348	-0.113411	-0.690684	-0.276118	-0.70376	-0.2092	31
Q6ZW49	PAXIP1			PAX-interacting protein 1	0.033652	-0.12762	-0.176756	-0.283738	0.0611541	-0.220211	-0.0234702	-0.209095	15
Q96N03	VSTM2L			V-set and transmembrane domain-containing protein 2-like protein	1.2186	-0.081278	0.927593	-0.492363	1.30293	-0.0894515	1.15847	-0.208694	5
Q96Q42	ALS2			Alsin	0.199751	-0.119401	0.789437	-0.0792646	0.366028	-0.455891	0.473596	-0.208578	10
Q00535	CDK5			Cyclin-dependent-like kinase 5	-0.0132031	-0.216585	0.175045	-0.154426	-0.0198431	-0.25639	0.0502021	-0.208522	25
Q9H6F5	CCDC86			Coiled-coil domain-containing protein 86	-0.531406	-0.416982	-0.458525	-0.119307	-0.205713	-0.109001	-0.391683	-0.2082	18
Q8IWI9	MGA			MAX gene-associated protein	-0.513605	-0.389205	-0.339017	-0.0898968	-0.109841	-0.161621	-0.311303	-0.208028	52
O15550;A0A087X0R0;F8W8R6;F5H6S1;F5H5V6;H0Y6I7;H0Y5J3	KDM6A			Lysine-specific demethylase 6A	-0.0231085	-0.0487554	-0.276048	-0.218195	0.0102069	-0.373495	-0.0907722	-0.207383	22
Q6P1X6;H0YF29	C8orf82	Known mitochondrial		UPF0598 protein C8orf82	0.0775164	-0.0677876	-0.021614	-0.237507	-0.0251036	-0.329141	0.0110567	-0.207383	11
E7EQ69;Q9GZZ1;C9J5D1;A0A087WWJ2	NAA50			N-alpha-acetyltransferase 50	-0.0694367	0.0471196	0.018919	-0.288452	-0.208278	-0.422076	-0.0832533	-0.207378	18
Q9BTZ2	DHRS4	Predicted mitochondrial		Dehydrogenase/reductase SDR family member 4	0.264957	-0.0918327	-0.00943713	-0.296067	0.160533	-0.241646	0.14308	-0.207239	10
Q86WA6	BPHL	Predicted mitochondrial		Valacyclovir hydrolase	0.143393	-0.0288667	0.106214	-0.245454	0.135666	-0.367862	0.128513	-0.207189	18
P04818	TYMS	Known mitochondrial		Thymidylate synthase	-1.04261	-0.66011	0.240375	0.200128	-0.540128	-0.291398	-0.349566	-0.20715	16
O95302	FKBP9			Peptidyl-prolyl cis-trans isomerase FKBP9	-0.071588	-0.317499	-0.193057	-0.259565	0.205518	-0.0574367	-0.00992129	-0.207134	18
Q9NXE8	CWC25			Pre-mRNA-splicing factor CWC25 homolog	-0.246977	-0.0889757	-0.237592	-0.105039	-0.0856651	-0.454783	-0.188162	-0.206678	6
Q6UXH1;A6PWM2	CRELD2			Cysteine-rich with EGF-like domain protein 2	-0.0786398	-0.31651	-0.505287	-0.430217	0.31545	0.0765591	-0.0509656	-0.20664	11
O60216	RAD21			Double-strand-break repair protein rad21 homolog	-0.181918	-0.310093	-0.105923	-0.0840891	-0.048636	-0.234584	-0.111129	-0.206506	40
Q99523	SORT1			Sortilin	-0.408072	-0.49076	-0.103054	-0.0548268	0.0500489	-0.111586	-0.141361	-0.20649	16
H0YIV9;O43716	GATC	Known mitochondrial		Glutamyl-tRNA(Gln) amidotransferase subunit C, mitochondrial	-0.0962675	-0.225396	-0.116238	-0.0857264	-0.13538	-0.316277	-0.115874	-0.206002	8
Q9UNS1	TIMELESS			Protein timeless homolog	-0.42252	-0.45795	0.43328	0.118626	-0.422772	-0.345033	-0.0778479	-0.205891	14
H0Y3A3;A0A3B3ITG3;Q5VWQ8	DAB2IP			Disabled homolog 2-interacting protein	-0.15785	-0.0493076	-0.158429	-0.258563	-0.491328	-0.324148	-0.260884	-0.205846	15
Q5HYI7	MTX3	Known mitochondrial		Metaxin-3	-0.0371623	-0.0451784	-0.0905878	-0.683067	-0.389961	0.0142124	-0.164421	-0.205391	10
Q9Y5E6	PCDHB3			Protocadherin beta-3	-0.169063	-0.362956	-0.0932941	-0.0720277	-0.401635	-0.195748	-0.215468	-0.205347	12
Q8WTT2	NOC3L			Nucleolar complex protein 3 homolog	-0.307216	-0.0256469	-0.864728	-0.617322	-0.476298	-0.047085	-0.531038	-0.205258	28
Q8N766	EMC1			ER membrane protein complex subunit 1	-0.125825	-0.228588	-0.405184	-0.317103	-0.10897	-0.0792494	-0.207078	-0.204953	38
Q14739;A0A494C1L1;C9JXK0	LBR			Lamin-B receptor	-0.160298	-0.771545	-0.044107	-0.126596	0.675997	0.138814	0.206822	-0.204909	25
D6RIE3;D6RGV5;H0UI06;P14406	COX7A2	Known mitochondrial		Cytochrome c oxidase subunit 7A2, mitochondrial	0.0267293	-0.0831718	-0.174947	-0.240367	-0.0958666	-0.299898	-0.0789649	-0.204887	4
O94766;G3V150	B3GAT3			Galactosylgalactosylxylosylprotein 3-beta-glucuronosyltransferase 3	-0.00508726	-0.453794	-0.197418	-0.177898	-0.0847009	-0.0161618	-0.0935865	-0.204804	16
Q96FF9;B5MBX0	CDCA5			Sororin	-0.812384	-0.644623	-0.220228	0.108491	0.221568	-0.174703	-0.209856	-0.204394	10
Q13444	ADAM15			Disintegrin and metalloproteinase domain-containing protein 15	-0.323462	-0.495024	-0.464604	0.0434844	-0.322325	-0.211248	-0.368601	-0.204266	5
Q96I51;A0A087WT38	WBSCR16	Known mitochondrial		Williams-Beuren syndrome chromosomal region 16 protein	-0.0914022	-0.113957	-0.115019	-0.150193	-0.0846551	-0.35607	-0.0969669	-0.202865	13
U3KPR8;O00470;H0YNY8;F5GYS8	MEIS1			Homeobox protein Meis1	-0.396897	-0.474051	-0.234924	-0.123088	-0.00578236	-0.0464144	-0.203557	-0.202849	15
P05556	ITGB1			Integrin beta-1	-0.312294	-0.643991	-0.157898	-0.0603522	0.288418	0.0122111	-0.0375176	-0.202312	34
A0A0A0MRM9	NOLC1				-0.453281	-0.189351	-0.560345	-0.170816	-0.583225	-0.247012	-0.531163	-0.20203	56
Q9HCC0;D6RD67	MCCC2	Known mitochondrial		Methylcrotonoyl-CoA carboxylase beta chain, mitochondrial	-0.124613	0.0828389	-0.389716	-0.330629	-0.454684	-0.406732	-0.31581	-0.201676	37
Q9NQ48;H7C488	LZTFL1			Leucine zipper transcription factor-like protein 1	0.271306	-0.0733174	0.612871	-0.138791	0.100574	-0.415134	0.344222	-0.201643	18
O60508;Q5SRN1	CDC40			Pre-mRNA-processing factor 17	-0.184654	-0.217122	-0.176153	-0.0990309	-0.144744	-0.294774	-0.168415	-0.201388	34
Q9P2N6	KANSL3			KAT8 regulatory NSL complex subunit 3	-0.200415	-0.314248	-0.278199	-0.227557	-0.152612	-0.07224	-0.209484	-0.201184	15
Q86WX3	RPS19BP1			Active regulator of SIRT1	-0.243216	-0.200962	-0.420105	-0.175126	-0.197501	-0.227236	-0.28379	-0.200951	7
P25205;J3KQ69;A0A499FHX9	MCM3			DNA replication licensing factor MCM3	-0.269895	-0.356236	0.378179	0.0143553	0.00662125	-0.288188	0.0628954	-0.200841	68
Q9H840	GEMIN7			Gem-associated protein 7	-0.186328	0.122341	-0.223744	-0.330302	-1.04261	-0.460866	-0.433993	-0.200681	5
Q6P1K2;U3KQ54;A0A087WT04	PMF1;PMF1-BGLAP			Polyamine-modulated factor 1	-0.1148	-0.270869	0.236462	-0.142178	-0.0771171	-0.189105	0.0236386	-0.199741	9
F5H8H2;Q03426;F5H092;A0A1B0GWC2	MVK		Peroxisomedb	Mevalonate kinase	-0.265102	-0.209645	-0.23399	-0.456227	-0.16104	0.0270125	-0.219382	-0.199509	12
O75436	VPS26A			Vacuolar protein sorting-associated protein 26A	0.128425	-0.254375	0.316146	-0.128346	0.259905	-0.217977	0.236952	-0.199255	17
P00414	MT-CO3	Known mitochondrial		Cytochrome c oxidase subunit 3	-0.183654	-0.141955	-0.0700879	-0.43864	-0.2708	-0.0455506	-0.172501	-0.199233	2
H7BXI1;A0A499FIX8;A0A087WXU3;A0FGR8	ESYT2			Extended synaptotagmin-2	0.171463	-0.277464	-0.00566651	-0.287255	0.650948	-0.0441516	0.299628	-0.198505	45
O96019	ACTL6A			Actin-like protein 6A	-0.223138	-0.215596	-0.184589	-0.133021	-0.259409	-0.249308	-0.222055	-0.198477	32
P49736;H0Y8E6	MCM2			DNA replication licensing factor MCM2	-0.311309	-0.359768	0.291368	0.0054719	-0.161524	-0.266351	-0.0371228	-0.198422	84
P63279;H3BQQ9;B0QYN7;H3BPC4	UBE2I			SUMO-conjugating enzyme UBC9	0.0457225	0.0543624	0.102725	-0.333498	-0.356846	-0.352289	-0.0554564	-0.197958	18
P15586;H7C3P4;F6S8M0;H0YFA9;F5H4C6	GNS			N-acetylglucosamine-6-sulfatase	0.0716254	-0.265293	-0.129687	-0.260964	0.302758	-0.0741373	0.0924014	-0.197341	18
Q71RC2;X6RLN4;Q96J85	LARP4			La-related protein 4	-0.151875	-0.221573	-0.223256	-0.128503	-0.278566	-0.243028	-0.216965	-0.196839	18
Q13425	SNTB2			Beta-2-syntrophin	0.197488	0.0840642	-0.172929	-0.300786	0.0970713	-0.422985	0.0488593	-0.196668	16
P06280;A0A3B3IUC4	GLA			Alpha-galactosidase A	0.0691523	-0.108519	-0.157399	-0.309056	0.0976109	-0.1794	0.0075496	-0.196619	13
B7Z6D5;Q96GQ7	DDX27			Probable ATP-dependent RNA helicase DDX27	-0.240248	-0.12477	-0.402779	-0.265188	-0.328888	-0.201925	-0.322439	-0.19615	54
Q9NP50;F5H6U2;F5GZ82	FAM60A			Protein FAM60A	-0.204915	-0.100793	-0.0069851	-0.120529	-0.527138	-0.38101	-0.230685	-0.195247	7
Q5VT06	CEP350			Centrosome-associated protein 350	-0.131882	-0.372823	0.131721	-0.0623844	0.358396	-0.167102	0.13323	-0.195076	15
A0A087WSW9;A0A087WSY9;Q16881;F8W809;A0A182DWI3;E9PIR7	TXNRD1			Thioredoxin reductase 1, cytoplasmic	0.0966667	-0.0230352	0.0950467	-0.177343	-0.491916	-0.410869	-0.0747702	-0.195032	33
Q5VWN6;A0A2R8YH03	FAM208B			Protein FAM208B	-0.439618	-0.310916	-0.417444	-0.133638	-0.236215	-0.147122	-0.361509	-0.195005	38
Q9HC36	RNMTL1	Known mitochondrial		rRNA methyltransferase 3, mitochondrial	-0.366504	-0.13814	-0.645751	-0.270278	-0.344062	-0.17909	-0.445729	-0.194785	13
Q8WXH0;G3V5X4;A0A0A0MRE3	SYNE2			Nesprin-2	-0.357548	-0.490395	-0.0569114	-0.111352	0.430392	-0.0234017	0.0423688	-0.194592	320
Q9BXP2	SLC12A9			Solute carrier family 12 member 9	0.152897	-0.168674	-0.249771	-0.286076	0.105276	-0.132784	0.0136552	-0.194372	17
D6RB01;Q9Y6X4	FAM169A			Soluble lamin-associated protein of 75 kDa	0.154583	-0.0893901	0.0277203	-0.322523	0.0666747	-0.179155	0.0839735	-0.193849	23
J3KMZ9;P01130;H0YMD1	LDLR			Low-density lipoprotein receptor	-0.427479	-0.779175	0.0124972	-0.0111227	0.515712	0.0673633	0.0849532	-0.193844	9
Q9BVJ7	DUSP23			Dual specificity protein phosphatase 23	0.0396999	-0.282158	0.496718	0.0561673	0.0347792	-0.393141	0.207185	-0.193453	11
Q9Y223	GNE			Bifunctional UDP-N-acetylglucosamine 2-epimerase/N-acetylmannosamine kinase;UDP-N-acetylglucosamine 2-epimerase (hydrolyzing);N-acetylmannosamine kinase	0.0869197	-0.0761891	0.0224743	-0.310039	-0.0564762	-0.203502	0.0188288	-0.193404	27
Q9Y6D6;E5RIF2	ARFGEF1			Brefeldin A-inhibited guanine nucleotide-exchange protein 1	-0.0993244	-0.125699	0.040121	-0.175778	-0.107726	-0.281158	-0.0540328	-0.192766	51
O75717	WDHD1			WD repeat and HMG-box DNA-binding protein 1	-0.476779	-0.288699	0.323082	-0.0202673	-0.0814306	-0.28553	-0.0416151	-0.192574	50
Q9BYT8;E9PCB6	NLN	Known mitochondrial		Neurolysin, mitochondrial	-0.0733781	-0.0571815	-0.264807	-0.343458	-0.427207	-0.19103	-0.247868	-0.192497	33
O60942	RNGTT			mRNA-capping enzyme;Polynucleotide 5-triphosphatase;mRNA guanylyltransferase	-0.0459377	-0.173352	0.262313	-0.0757176	-0.0197846	-0.339564	0.0724214	-0.192134	19
A0A0A0MRG9;Q96SN8;B1AMJ5;Q5JTU8	CDK5RAP2			CDK5 regulatory subunit-associated protein 2	-0.242806	-0.281772	0.0863761	-0.0372511	-0.0814611	-0.270017	-0.0730391	-0.191876	28
Q8TC07;C9JA93	TBC1D15	Known mitochondrial		TBC1 domain family member 15	-0.169355	-0.154634	0.0579701	-0.099649	-0.357899	-0.330447	-0.146382	-0.191596	20
B1AK44;Q9UI95	MAD2L2			Mitotic spindle assembly checkpoint protein MAD2B	-0.620512	-0.270782	-0.319118	-0.179319	-0.234312	-0.128172	-0.382018	-0.191557	5
P17844;J3KTA4	DDX5			Probable ATP-dependent RNA helicase DDX5	-0.440048	-0.357622	-0.355424	-0.090634	-0.223711	-0.139347	-0.336968	-0.191277	87
Q14807;H3BRB3	KIF22			Kinesin-like protein KIF22;Kinesin-like protein	-0.871733	-0.673049	-0.175322	0.0648829	0.31904	-0.067455	-0.162966	-0.191272	28
F5H8F7;Q9UBL3;H0YBF6	ASH2L			Set1/Ash2 histone methyltransferase complex subunit ASH2	0.0313951	-0.132151	-0.0459675	-0.353598	0.0257376	-0.100964	0.00414899	-0.191266	25
Q5BJD5;E9PJ42	TMEM41B			Transmembrane protein 41B	-0.17184	-0.474272	-0.0915868	-0.156997	0.35208	0.0154976	0.0485152	-0.191261	3
Q9BZL1	UBL5			Ubiquitin-like protein 5	-0.117146	-0.0429621	0.234747	-0.151122	-0.220463	-0.40112	-0.0208282	-0.190734	12
Q96C01;E7EQY1	FAM136A	Known mitochondrial		Protein FAM136A	0.0422241	-0.0339831	-0.382213	-0.260618	-0.0862163	-0.291327	-0.13134	-0.190668	15
P26038	MSN			Moesin	4.43055	-0.517771	3.64374	-0.266576	1.90774	0.136323	3.65593	-0.190536	49
Q9ULW0	TPX2			Targeting protein for Xklp2	-0.792157	-0.608782	-0.268469	0.120485	0.261591	-0.17441	-0.20286	-0.190459	33
Q9H7L9	SUDS3			Sin3 histone deacetylase corepressor complex component SDS3	-0.115191	-0.180381	0.0057592	-0.177702	0.0832474	-0.212751	-0.00642955	-0.19019	14
Q8TB72	PUM2			Pumilio homolog 2	0.0779266	0.0196308	-0.00607205	-0.172685	-0.0540777	-0.456049	0.00696103	-0.189971	36
Q9P2I0	CPSF2			Cleavage and polyadenylation specificity factor subunit 2	-0.254651	-0.182655	-0.171953	-0.112397	-0.251316	-0.278689	-0.225464	-0.189642	47
Q8IZD4;F5GZK9	DCP1B			mRNA-decapping enzyme 1B	-0.0713455	-0.0543174	0.0973411	-0.190882	-0.103457	-0.337503	-0.0230987	-0.189609	14
Q15007;A0A087X1R4	WTAP			Pre-mRNA-splicing regulator WTAP	-0.137616	-0.230533	-0.208111	-0.145829	-0.114113	-0.19309	-0.15273	-0.189401	25
Q9Y221;J3QLW7	NIP7			60S ribosome subunit biogenesis protein NIP7 homolog	-0.308287	-0.16835	-0.291769	-0.112787	-0.433974	-0.292246	-0.343293	-0.189192	13
P19387	POLR2C			DNA-directed RNA polymerase II subunit RPB3	-0.0872122	-0.178943	-0.00805827	-0.130634	-0.187855	-0.260878	-0.0925042	-0.189154	15
Q8NE01	CNNM3			Metal transporter CNNM3	0.143916	-0.196955	-0.0926017	-0.303775	0.502432	-0.0751856	0.20553	-0.188946	22
Q9Y6H1;Q5T1J5	CHCHD2;CHCHD2P9	Known mitochondrial		Coiled-coil-helix-coiled-coil-helix domain-containing protein 2;Putative coiled-coil-helix-coiled-coil-helix domain-containing protein CHCHD2P9, mitochondrial	-0.510313	-0.422192	-0.0655062	0.0777899	-0.190717	-0.267601	-0.243631	-0.188589	8
Q15291	RBBP5			Retinoblastoma-binding protein 5	-0.00446486	-0.201958	-0.144568	-0.190931	0.0226164	-0.172945	-0.0402991	-0.188562	25
Q68CQ4	DIEXF			Digestive organ expansion factor homolog	-0.417309	-0.0956354	-0.445539	-0.256666	-0.576798	-0.217961	-0.478226	-0.188441	26
Q9GZS1;E7EX70	POLR1E			DNA-directed RNA polymerase I subunit RPA49	-0.463191	-0.191508	-0.340167	-0.112085	-0.698061	-0.265397	-0.492938	-0.188304	8
P55327	TPD52			Tumor protein D52	-0.0802404	-0.0689675	-0.151586	-0.184146	-0.284757	-0.321495	-0.169723	-0.187855	18
Q5BKZ1;A0A0A0MRN4	ZNF326			DBIRD complex subunit ZNF326	-0.314643	-0.214374	-0.384584	-0.159202	-0.266507	-0.190174	-0.321099	-0.18774	41
P61129	ZC3H6			Zinc finger CCCH domain-containing protein 6	0.110497	0.0306892	0.0506061	-0.352584	0.301939	-0.270086	0.15838	-0.187735	17
E9PJ24;B7ZM65;F8WEF5;A0A0J9YYB5;A0A0J9YWD5;Q9P1Y6;A0A0J9YX88	PHRF1			PHD and RING finger domain-containing protein 1	-0.24226	-0.14315	-0.356347	-0.178861	-0.192216	-0.242499	-0.261984	-0.187587	29
Q92609;C9J3F6	TBC1D5			TBC1 domain family member 5	0.0244615	-0.0486509	0.0626743	-0.205364	-0.0245018	-0.321658	0.0213186	-0.187537	38
Q9UGU0	TCF20			Transcription factor 20	-0.180708	-0.329758	-0.168074	-0.111259	0.443607	-0.13106	0.0622599	-0.187373	39
F8VXG7;Q99590;A0A0A0MTP7	SCAF11			Protein SCAF11	-0.44491	-0.395872	-0.378794	-0.164965	-0.0102797	-0.0250302	-0.264992	-0.18728	29
Q9Y4P1;C9JQ72;C9JIK8	ATG4B			Cysteine protease ATG4B	0.0305479	-0.00337989	-0.0973939	-0.447918	-0.331699	-0.144744	-0.125153	-0.186995	12
Q9NVT9;E5RJ86	ARMC1	Known mitochondrial		Armadillo repeat-containing protein 1	-0.17524	0.0554733	-0.351866	-0.374019	-0.158445	-0.278269	-0.225902	-0.186935	15
Q92520	FAM3C			Protein FAM3C	-0.173531	-0.163316	-0.252466	-0.14527	-0.68302	-0.253756	-0.352922	-0.186672	12
Q9H9F9	ACTR5			Actin-related protein 5	-0.212451	-0.231566	-0.095096	-0.234397	-0.122067	-0.0980731	-0.142337	-0.186596	12
P49959;F8W7U8	MRE11A			Double-strand break repair protein MRE11A	-0.0146453	-0.0853896	0.0124972	-0.20533	-0.228909	-0.273517	-0.0730492	-0.185972	44
Q96GC9;K7EL93;K7EL74;K7ENU2;K7EK01;K7EMI0;K7ELS2	VMP1			Vacuole membrane protein 1	-0.294261	-0.335517	-0.409106	-0.180773	0.0364681	-0.0550816	-0.209684	-0.185917	6
Q9UKX7	NUP50			Nuclear pore complex protein Nup50	-0.339053	-0.238749	-0.158059	-0.0287489	-0.258063	-0.302813	-0.249822	-0.185288	29
H3BPJ7	TCF4				-0.30693	-0.191689	-0.212384	-0.054662	-0.142417	-0.320414	-0.219007	-0.18484	32
Q9BUR4;E9PMG4	WRAP53			Telomerase Cajal body protein 1	-0.150209	-0.000692654	-0.163543	-0.2363	-0.211682	-0.3361	-0.174904	-0.184086	17
Q96I59;E9PRK2	NARS2	Known mitochondrial		Probable asparagine--tRNA ligase, mitochondrial	-0.196128	-0.00833397	-0.522696	-0.277569	-0.398208	-0.282965	-0.36602	-0.183813	14
Q5TEC6	HIST2H3PS2			Histone H3	-0.0786247	-0.262417	-0.554443	-0.55385	0.151209	0.171719	-0.13164	-0.18372	11
Q9HBK9;A0A087WVD4	AS3MT			Arsenite methyltransferase	-0.222616	-0.179368	0.14965	-0.140015	-0.0566262	-0.233091	-0.0351356	-0.183654	21
Q96S66	CLCC1			Chloride channel CLIC-like protein 1	-0.120153	-0.353174	-0.210546	-0.153029	0.316725	-0.059961	0.0142601	-0.1836	18
Q8N4H5;F8W8Z9	TOMM5	Known mitochondrial		Mitochondrial import receptor subunit TOM5 homolog	-0.261604	-0.172604	-0.353395	-0.149057	-0.285706	-0.229636	-0.299714	-0.18337	10
P57076;C9J818;H7BZW1;D3DSE6;F8VZ95	C21orf59			UPF0769 protein C21orf59	-0.119887	-0.116004	0.135272	-0.0877334	-0.329141	-0.361806	-0.092048	-0.18337	13
Q9UBP6	METTL1			tRNA (guanine-N(7)-)-methyltransferase	0.0187766	0.0494913	0.159371	-0.325015	-0.254754	-0.304933	-0.0154568	-0.182966	10
Q9H773	DCTPP1			dCTP pyrophosphatase 1	-0.144249	-0.00789873	0.158725	-0.186919	-0.554061	-0.376227	-0.150801	-0.18253	17
P45877	PPIC			Peptidyl-prolyl cis-trans isomerase C	-0.935227	-0.658857	-0.483198	-0.0332004	0.0126402	0.0471196	-0.416866	-0.182333	3
Q9NYH9	UTP6			U3 small nucleolar RNA-associated protein 6 homolog	-0.247834	-0.120545	-0.548522	-0.214742	-0.401844	-0.213353	-0.394177	-0.182202	25
Q9P0W2;B5MDG7;C9J8X5	HMG20B			SWI/SNF-related matrix-associated actin-dependent regulator of chromatin subfamily E member 1-related	-0.162428	-0.33003	0.0209111	-0.0468912	0.00360232	-0.18349	-0.043636	-0.18218	14
P30040;F8VY02	ERP29			Endoplasmic reticulum resident protein 29	-0.184654	-0.324726	-0.277412	-0.161298	0.097476	-0.0712545	-0.112563	-0.181978	28
Q14146	URB2			Unhealthy ribosome biogenesis protein 2 homolog	-0.278286	-0.235739	-0.752631	-0.210546	-0.255787	-0.102899	-0.411438	-0.181902	25
Q9P2Y4	ZNF219			Zinc finger protein 219	-0.549451	-0.474813	-0.417695	-0.160718	0.257131	0.0441843	-0.191546	-0.181564	8
Q8IYU8;A0A0A0MTD5	MICU2	Known mitochondrial		Calcium uptake protein 2, mitochondrial	-0.287748	-0.271217	-0.0764629	-0.0863236	-0.180136	-0.191607	-0.178872	-0.181057	6
J3QTA6;Q9BRQ6;J3QTB2;H0Y922	CHCHD6	Known mitochondrial		MICOS complex subunit MIC25	-0.0178844	-0.139951	-0.285214	-0.165887	0.249263	-0.237575	-0.00149157	-0.18055	12
P20338	RAB4A			Ras-related protein Rab-4A	-0.0253679	-0.283211	0.465504	-0.193305	0.187134	-0.0727255	0.223163	-0.180495	11
Q8NDT2	RBM15B			Putative RNA-binding protein 15B	-0.202339	-0.221909	-0.220328	-0.199222	0.1644	-0.121895	-0.074907	-0.18037	23
A0A1W2PRB8					0.0271541	-0.0809269	0.274172	-0.201792	-0.0607132	-0.264131	0.0872773	-0.180266	26
O75874	IDH1	Predicted mitochondrial	Peroxisomedb	Isocitrate dehydrogenase [NADP] cytoplasmic	0.0976109	-0.144664	0.0167816	-0.287519	0.0457225	-0.112194	0.0537601	-0.179471	42
Q8TED0;H0Y8P4	UTP15			U3 small nucleolar RNA-associated protein 15 homolog	-0.272228	-0.0645402	-0.649638	-0.233617	-0.37692	-0.247371	-0.424326	-0.179417	32
P49454	CENPF			Centromere protein F	-0.820565	-0.51095	-0.356162	0.138552	-0.290092	-0.239958	-0.470389	-0.179335	93
Q12888;A6NNK5	TP53BP1			Tumor suppressor p53-binding protein 1	0.0357646	-0.177865	-0.184408	-0.164836	0.136454	-0.194906	0.00207119	-0.17915	129
P61018;M0R0X1	RAB4B			Ras-related protein Rab-4B	0.160146	-0.354686	0.147828	-0.288258	0.70558	0.0688772	0.36218	-0.179063	10
Q96JH7	VCPIP1			Deubiquitinating protein VCIP135	-0.0947107	-0.110526	-0.18025	-0.149905	-0.293377	-0.281842	-0.18716	-0.178916	42
Q92786	PROX1			Prospero homeobox protein 1	-0.407574	-0.226476	-0.50271	-0.145717	-0.249342	-0.165661	-0.382733	-0.178878	39
Q9Y2H9	MAST1			Microtubule-associated serine/threonine-protein kinase 1	0.353549	-0.343952	0.438293	-0.381198	0.804632	0.130536	0.545771	-0.178763	11
J3KQ48;Q9Y3E5	PTRH2	Known mitochondrial		Peptidyl-tRNA hydrolase 2, mitochondrial	-0.34661	-0.0893441	-0.528823	-0.271183	-0.169079	-0.179531	-0.340709	-0.17811	15
A0A494C039;Q9Y4L1;A0A087X054;A0A087WWI4;K7EQK2;E9PJ21	HYOU1	Predicted mitochondrial		Hypoxia up-regulated protein 1	-0.265206	-0.324148	-0.572523	-0.357973	0.138552	0.101112	-0.203502	-0.178083	85
Q05D32	CTDSPL2			CTD small phosphatase-like protein 2	-0.317409	-0.330774	-0.13076	-0.0981349	0.0673633	-0.116582	-0.118382	-0.178034	17
P07602;C9JIZ6;Q5BJH1	PSAP	Predicted mitochondrial		Prosaposin;Saposin-A;Saposin-B-Val;Saposin-B;Saposin-C;Saposin-D	0.113434	-0.25044	-0.15674	-0.230177	0.152378	-0.0602619	0.0427611	-0.17774	23
Q8WXF0	SRSF12			Serine/arginine-rich splicing factor 12	0.037312	0.00805652	-0.427091	-0.297892	-0.140333	-0.263057	-0.1642	-0.177686	14
Q8IZ81;D6RBS5;D6RHX2	ELMOD2			ELMO domain-containing protein 2	-0.159799	-0.445185	-0.130097	-0.210913	0.548042	0.075738	0.124778	-0.177675	18
P19388;A0A087WVZ9;A0A0A0MQR7;A0A087WWX0	POLR2E			DNA-directed RNA polymerases I, II, and III subunit RPABC1	-0.146068	-0.127746	-0.0783656	-0.241202	-0.211732	-0.166098	-0.144361	-0.177583	14
P35232;C9JW96;E9PCW0;C9JZ20;E7ESE2	PHB	Known mitochondrial		Prohibitin	-0.182721	-0.00189116	-0.342799	-0.256459	-0.360175	-0.292069	-0.292994	-0.177577	39
Q02338;E9PCG9	BDH1	Known mitochondrial		D-beta-hydroxybutyrate dehydrogenase, mitochondrial	0.119688	0.0305479	-0.139109	-0.285214	0.196229	-0.301942	0.0659307	-0.17724	13
G3V5T0;A0A0C4DFM0;G3V4T6;A0A0A0MR33;G3V267;G3V3B9	GSTZ1	Known mitochondrial			0.264597	0.062398	0.0839282	-0.40112	0.408168	-0.230634	0.258298	-0.176941	10
Q99547;H3BNT4;H3BSB3	MPHOSPH6			M-phase phosphoprotein 6	-0.15909	-0.106048	-0.317409	-0.272036	-0.301319	-0.157657	-0.257499	-0.176925	14
Q8NDV3	SMC1B			Structural maintenance of chromosomes protein 1B	-0.103302	-0.305771	-0.266299	-0.114535	0.15056	-0.118602	-0.062731	-0.176919	3
O75683	SURF6			Surfeit locus protein 6	-0.152677	-0.139442	-0.464405	-0.208128	-0.381724	-0.183998	-0.326824	-0.176908	21
Q92618	ZNF516			Zinc finger protein 516	-0.236588	-0.237524	-0.331536	-0.0733781	0.042084	-0.22516	-0.166481	-0.176734	16
Q9NRF9	POLE3			DNA polymerase epsilon subunit 3	-0.337321	-0.211298	0.127237	0.0265876	-0.399749	-0.372897	-0.183496	-0.176473	11
Q5RKV6	EXOSC6			Exosome complex component MTR3	-0.21088	-0.0971469	-0.319874	-0.228419	-0.335481	-0.207228	-0.287671	-0.176441	17
O15067	PFAS			Phosphoribosylformylglycinamidine synthase	-0.0511002	0.00331442	0.041243	-0.248656	-0.475455	-0.302724	-0.144839	-0.176414	63
O60783	MRPS14	Known mitochondrial		28S ribosomal protein S14, mitochondrial	-0.0115443	0.0651587	-0.301035	-0.383003	-0.225025	-0.247731	-0.173927	-0.176109	8
A4D1E9;C9J8R7;C9JNI1	GTPBP10	Known mitochondrial		GTP-binding protein 10	-0.245301	0.00144204	-0.38163	-0.131345	-0.458683	-0.430956	-0.359157	-0.175843	17
Q8N4V1	MMGT1			Membrane magnesium transporter 1	-0.181918	-0.227709	-0.301355	-0.275612	0.266277	-0.0341898	-0.0510404	-0.175343	8
Q9BTC8;E7EV10;E7EQY4;D6W5A2;E9PCS8	MTA3			Metastasis-associated protein MTA3	-0.341903	-0.222582	-0.249291	-0.188644	-0.207178	-0.116817	-0.265032	-0.175338	36
Q96JB5;J3QQY1	CDK5RAP3			CDK5 regulatory subunit-associated protein 3	0.144046	-0.052102	0.0213375	-0.272175	0.0594937	-0.209311	0.0758748	-0.174866	25
Q9Y232	CDYL			Chromodomain Y-like protein	-0.619803	-0.571515	-0.343092	-0.129908	-0.363735	0.0993626	-0.436835	-0.174567	13
P49321	NASP			Nuclear autoantigenic sperm protein	-0.31946	-0.269599	0.298072	0.000432815	-0.271235	-0.271426	-0.0692096	-0.174431	62
Q15811;F8W7U0	ITSN1			Intersectin-1	-0.00310513	-0.275891	0.0408223	-0.127699	0.0136409	-0.124629	0.0172331	-0.174366	36
Q8IXI1;I3L2C6	RHOT2	Known mitochondrial		Mitochondrial Rho GTPase 2	-0.179204	-0.160508	-0.255856	-0.175778	-0.0822093	-0.185917	-0.17067	-0.17403	28
O75323	GBAS	Known mitochondrial		Protein NipSnap homolog 2	-0.232583	-0.121439	-0.160121	-0.157271	-0.0432742	-0.24619	-0.143208	-0.174019	16
Q9GZT6;H0YF06;J3KN19;E9PKQ5	CCDC90B	Known mitochondrial		Coiled-coil domain-containing protein 90B, mitochondrial	0.154194	-0.0093646	-0.0355349	-0.173889	0.0727232	-0.359805	0.0658802	-0.173943	10
P35914	HMGCL	Known mitochondrial	Peroxisomedb	Hydroxymethylglutaryl-CoA lyase, mitochondrial	0.429643	0.100574	0.150949	-0.31581	0.426318	-0.349456	0.341416	-0.173276	16
Q9H2J4	PDCL3			Phosducin-like protein 3	-0.014966	-0.217122	0.284159	-0.00786968	-0.217155	-0.310021	0.0321667	-0.172739	11
Q8NBJ5	COLGALT1			Procollagen galactosyltransferase 1	-0.25472	-0.394506	-0.26086	-0.122947	0.219835	-0.0248101	-0.0804234	-0.172447	33
Q6NT76;E5RGZ2;H0YKJ1;H0YLF2	HMBOX1			Homeobox-containing protein 1	-0.0267194	-0.14527	0.0247452	-0.0137857	-0.25398	-0.381235	-0.0803268	-0.172192	16
O14656;A0A494BZT7	TOR1A			Torsin-1A	-0.106716	-0.234941	-0.234975	-0.126675	-0.018498	-0.156933	-0.117339	-0.172132	13
Q9Y2V7	COG6			Conserved oligomeric Golgi complex subunit 6	-0.0438541	-0.0656421	-0.109732	-0.295181	-0.0121843	-0.164464	-0.0546869	-0.172046	20
K7ESP4;Q8WVC6	DCAKD	Predicted mitochondrial		Dephospho-CoA kinase domain-containing protein	-0.22651	-0.220816	-0.25577	-0.258598	0.201508	-0.0455506	-0.0779849	-0.171964	15
P55084;F5GZQ3;B5MD38	HADHB	Known mitochondrial		Trifunctional enzyme subunit beta, mitochondrial;3-ketoacyl-CoA thiolase	0.00518438	-0.00900156	-0.312008	-0.301017	-0.07552	-0.220144	-0.121277	-0.171401	45
Q86YP4	GATAD2A			Transcriptional repressor p66-alpha	-0.370266	-0.345125	-0.354907	-0.0723917	-0.187789	-0.110417	-0.301924	-0.171033	39
P63104;E7EX29;E7ESK7;E9PD24;B0AZS6	YWHAZ	Predicted mitochondrial		14-3-3 protein zeta/delta	0.0306892	-0.233125	0.12618	-0.149041	0.110764	-0.131945	0.0898145	-0.170697	37
Q9BUL5;I3L4Q4;A0A087WVQ2;I3L0Y2	PHF23			PHD finger protein 23	0.0837921	-0.146962	0.0370308	-0.0867678	0.0220482	-0.28539	0.0478641	-0.170665	13
Q96G28	CFAP36			Cilia- and flagella-associated protein 36	0.321235	-0.00881285	0.392647	-0.293412	0.586405	-0.224857	0.437831	-0.170524	9
P55287;H3BUU9	CDH11			Cadherin-11	-0.286726	0.282025	-0.373869	-0.286427	-0.762828	-0.667057	-0.460098	-0.170491	8
Q9NUL7	DDX28	Known mitochondrial		Probable ATP-dependent RNA helicase DDX28	-0.507706	-0.347234	-0.34738	0.0404014	-0.46911	-0.232074	-0.439768	-0.17034	5
Q15723	ELF2			ETS-related transcription factor Elf-2	-0.0822093	-0.293836	0.0630888	0.0454429	0.209141	-0.28914	0.0682397	-0.170221	16
Q6UX07	DHRS13			Dehydrogenase/reductase SDR family member 13	-0.181215	-0.124786	-0.278321	-0.298229	0.154713	-0.0957278	-0.0894158	-0.170183	9
Q9Y2P8	RCL1			RNA 3-terminal phosphate cyclase-like protein	-0.169907	-0.0398442	-0.536043	-0.299933	-0.376695	-0.18146	-0.353063	-0.16982	15
Q9HCG7	GBA2			Non-lysosomal glucosylceramidase	-0.153832	-0.13622	-0.419063	-0.475836	0.0743684	0.0539454	-0.152179	-0.169718	17
Q14789	GOLGB1			Golgin subfamily B member 1	-0.146052	-0.248571	-0.208844	-0.164642	-0.0183665	-0.0994172	-0.12223	-0.169588	174
Q658Y4;E7ER68	FAM91A1			Protein FAM91A1	0.0440444	-0.145941	-0.0444491	-0.141844	0.0149266	-0.222094	0.00530898	-0.16949	21
Q08257;A6NP24;C9JH92	CRYZ	Known mitochondrial		Quinone oxidoreductase	0.248778	0.126576	-0.167896	-0.27666	-0.106855	-0.413596	0.00333839	-0.169231	25
Q9UM13;D6RA92;D6R9Q5;A0A3B3ISY7;A0A286YEY6;D6RD74	ANAPC10			Anaphase-promoting complex subunit 10	0.349026	-0.103937	-0.101381	-0.0562962	0.0648829	-0.36602	0.116294	-0.169128	6
Q96GD4;J3KTD6;J3QLN8;J3KT86;J3QR41	AURKB			Aurora kinase B	-0.792432	-0.501913	-0.394676	0.0443242	-0.187477	-0.103224	-0.436894	-0.169031	14
Q9BVS5;F8WDR2	TRMT61B	Known mitochondrial		tRNA (adenine(58)-N(1))-methyltransferase, mitochondrial	-0.132104	-0.0577219	-0.298282	-0.145398	-0.270434	-0.315594	-0.231758	-0.168971	19
Q8WVM0	TFB1M	Known mitochondrial		Dimethyladenosine transferase 1, mitochondrial	-0.343238	-0.0189219	-0.71724	-0.320504	-0.578025	-0.182868	-0.537836	-0.16882	18
Q71UI9;P0C0S5;A0A494C189;C9J0D1	H2AFV;H2AFZ			Histone H2A.V;Histone H2A.Z;Histone H2A	-0.0683624	-0.276835	-0.107601	-0.222532	0.40294	-0.0196676	0.0949341	-0.168706	10
O15270;H0YJV2	SPTLC2	Predicted mitochondrial		Serine palmitoyltransferase 2	-0.246464	-0.23243	-0.424397	-0.202887	-0.0563262	-0.0755505	-0.234567	-0.168669	23
Q01780	EXOSC10			Exosome component 10	-0.178061	-0.289845	-0.212986	-0.127069	0.0862402	-0.0957895	-0.0952963	-0.168425	51
C9JPX5;C9JKL2;O95772;C9JJ39;C9J3F5	STARD3NL			MLN64 N-terminal domain homolog	-0.268626	-0.272785	-0.134936	-0.049442	0.18574	-0.191376	-0.0597856	-0.168231	4
Q9NYL9;H0YNJ8;H0YKU1	TMOD3			Tropomodulin-3	0.0569996	-0.243113	0.124461	-0.179613	0.217479	-0.0857876	0.134484	-0.168053	29
P62487	POLR2G			DNA-directed RNA polymerase II subunit RPB7	-0.225784	-0.148561	-0.329105	-0.115863	-0.26609	-0.242431	-0.273035	-0.167961	10
Q8IXB1	DNAJC10		Peroxisomedb	DnaJ homolog subfamily C member 10	-0.103999	-0.290374	-0.258011	-0.213387	0.348232	-0.0142519	0.0189617	-0.167923	30
O75528	TADA3			Transcriptional adapter 3	-0.234041	-0.309645	0.100978	-0.0615712	0.168257	-0.142927	0.0221666	-0.167723	14
Q92930;H0YNE9	RAB8B			Ras-related protein Rab-8B	0.344601	-0.332989	0.344374	-0.140237	0.627607	-0.0445979	0.445162	-0.16768	13
G3V5T9;P24941;E7ESI2	CDK2			Cyclin-dependent kinase 2	-0.492058	-0.406178	0.345169	0.0462816	-0.172766	-0.178078	-0.0646911	-0.167528	18
Q9Y5B8;B4DXC8;E9PNU1	NME7			Nucleoside diphosphate kinase 7	-0.0427243	-0.131392	0.249749	-0.0924479	-0.360546	-0.285073	-0.0297893	-0.167269	14
Q86UE4;E5RJU9	MTDH			Protein LYRIC	-0.238323	-0.113817	-0.433292	-0.318578	0.160533	-0.0807286	-0.148801	-0.167269	42
Q9NY61	AATF			Protein AATF	-0.412385	-0.00862417	-0.531031	-0.228706	-0.609178	-0.279039	-0.515253	-0.167269	27
O60870	KIN			DNA/RNA-binding protein KIN17	-0.125478	-0.281036	0.164658	0.0743684	0.181675	-0.329722	0.0803393	-0.167264	17
Q9NWY4	C4orf27			UPF0609 protein C4orf27	0.137504	0.0455827	0.391328	-0.247543	0.199248	-0.326679	0.246793	-0.167151	20
P29083	GTF2E1			General transcription factor IIE subunit 1	-0.0873961	-0.141128	0.296545	-0.119275	0.00762616	-0.242994	0.0816668	-0.1668	21
Q7Z739;A0A087X0Q1;A0A024R7W5;A0A087WY31	YTHDF3			YTH domain-containing family protein 3	-0.173742	-0.155004	-0.0112244	-0.180708	-0.101072	-0.164739	-0.0938123	-0.166778	35
Q32P28	LEPRE1			Prolyl 3-hydroxylase 1	-0.287149	-0.237234	-0.409355	-0.2227	-0.0552765	-0.0481139	-0.243039	-0.166756	28
Q5T3I0;A0A0A0MRK1;E9PAV9;F8W895	GPATCH4			G patch domain-containing protein 4	-0.714846	-0.281211	-0.587554	-0.0219362	-0.834853	-0.209495	-0.708884	-0.166692	24
O43715	TRIAP1	Known mitochondrial		TP53-regulated inhibitor of apoptosis 1	-0.0561162	-0.107073	-0.192118	-0.0727255	-0.110791	-0.333789	-0.118596	-0.166632	8
P61371;D6RBJ1	ISL1			Insulin gene enhancer protein ISL-1	-0.324347	-0.260204	-0.143787	-0.124959	0.052555	-0.118805	-0.130313	-0.16653	17
J3KPD3;Q9Y580;G3V1T9;F5GXV8	RBM7			RNA-binding protein 7	-0.188019	-0.122648	-0.137775	-0.130555	-0.0147619	-0.249874	-0.111669	-0.16653	15
F5H0R1;Q9H6E5;H3BRB1	TUT1			Speckle targeted PIP5K1A-regulated poly(A) polymerase	-0.225886	-0.234516	-0.0150535	0.0517201	0.00187425	-0.345949	-0.0760319	-0.166362	13
O75884	RBBP9			Putative hydrolase RBBP9	0.304044	0.239642	0.322851	-0.508096	-0.130223	-0.341099	0.180186	-0.166346	11
Q9HCD5	NCOA5			Nuclear receptor coactivator 5	-0.0599912	-0.226898	-0.0138148	-0.0645856	0.012068	-0.21225	-0.0202722	-0.166028	34
P45983	MAPK8			Mitogen-activated protein kinase 8	0.0104934	-0.150065	-0.119934	-0.208344	0.876173	-0.139744	0.326932	-0.165736	14
Q92665	MRPS31	Known mitochondrial		28S ribosomal protein S31, mitochondrial	-0.0928478	-0.0139313	-0.316977	-0.229585	-0.148769	-0.266281	-0.183092	-0.165569	21
Q9BXW7	CECR5	Known mitochondrial		Cat eye syndrome critical region protein 5	-0.111913	0.0335111	-0.616348	-0.342671	-0.418716	-0.213069	-0.367254	-0.165542	24
Q969G3;A0A2R8Y855;A0A2R8Y765;A0A2R8Y7U4;A0A2U3TZQ7;A0A2R8Y7I9;A0A2R8Y4T4	SMARCE1			SWI/SNF-related matrix-associated actin-dependent regulator of chromatin subfamily E member 1	-0.228723	-0.230499	-0.222414	-0.0727407	-0.125054	-0.197683	-0.191277	-0.165359	30
Q9Y305;H7C5Q2	ACOT9	Known mitochondrial		Acyl-coenzyme A thioesterase 9, mitochondrial	-0.244651	-0.109328	-0.364088	-0.180266	-0.100438	-0.208144	-0.232356	-0.16531	21
Q6NXR4;E5RIH5	TTI2			TELO2-interacting protein 2	-0.43528	-0.542479		0.147307	0.0107799	-0.182573		-0.165305	9
Q96L73	NSD1			Histone-lysine N-methyltransferase, H3 lysine-36 and H4 lysine-20 specific	-0.29442	-0.517978	-0.397315	0.156914	-0.0564312	-0.213454	-0.242231	-0.165035	7
J3QQW9;Q15022	SUZ12			Polycomb protein SUZ12	-0.406254	-0.369576	-0.186163	-0.0461015	0.121679	-0.0988763	-0.14055	-0.164712	23
P50213;H0YL72;H0YLI6;H0YMU3	IDH3A	Known mitochondrial		Isocitrate dehydrogenase [NAD] subunit alpha, mitochondrial	-0.0228154	-0.0864614	-0.183392	-0.184211	0.012068	-0.226949	-0.0622338	-0.164669	27
Q9BSJ8	ESYT1	Predicted mitochondrial		Extended synaptotagmin-1	0.337654	-0.315846	0.0761487	-0.193486	0.864493	-0.00189116	0.46418	-0.164582	62
Q9BQC3	DPH2			Diphthamide biosynthesis protein 2	0.117695	0.0536674	0.229465	-0.0645553	-0.622799	-0.551141	-0.0455257	-0.16455	11
Q9NQH7	XPNPEP3	Known mitochondrial		Probable Xaa-Pro aminopeptidase 3	-0.193816	-0.0581425	-0.181378	-0.233871	-0.0638766	-0.207778	-0.145159	-0.164496	12
Q969P0;C9J8Z4	IGSF8			Immunoglobulin superfamily member 8	0.111833	-0.27432	-0.248279	-0.358472	0.418244	0.09815	0.119378	-0.164221	13
O43823	AKAP8			A-kinase anchor protein 8	-0.0235484	-0.231278	-0.102651	-0.122743	-0.00855159	-0.140237	-0.0443301	-0.163974	29
P04040	CAT		Peroxisomedb	Catalase	-0.248039	-0.367434	-0.0711787	-0.118147	-0.273221	-0.0264108	-0.194641	-0.163596	30
Q5QJE6;J3KP30	DNTTIP2			Deoxynucleotidyltransferase terminal-interacting protein 2	-0.284616	-0.139935	-0.392611	-0.16809	-0.279634	-0.182819	-0.31802	-0.163505	43
Q7Z4S6;A0A1B0GV47;H0YHT2	KIF21A			Kinesin-like protein KIF21A	-0.750712	-0.148865	-0.572844	-0.131266	-0.640681	-0.21103	-0.652894	-0.163316	128
Q9NVH1	DNAJC11	Known mitochondrial		DnaJ homolog subfamily C member 11	-0.237694	-0.0905264	-0.399711	-0.221405	-0.0957124	-0.180217	-0.239044	-0.163009	30
P61962;A0A087WWI6	DCAF7			DDB1- and CUL4-associated factor 7	0.101112	-0.127983	0.0604624	-0.223054	-0.0733629	-0.139363	0.0313105	-0.162848	16
Q8IXM3	MRPL41	Known mitochondrial		39S ribosomal protein L41, mitochondrial	-0.123025	-0.094341	-0.252192	-0.232583	-0.256528	-0.164205	-0.209239	-0.162606	11
O75879;D6REA0;D6RDU9	GATB;PET112	Known mitochondrial		Glutamyl-tRNA(Gln) amidotransferase subunit B, mitochondrial	-0.188529	-0.264495	-0.157351	-0.0591643	-0.0826217	-0.17106	-0.142146	-0.16246	10
Q9P1U0	ZNRD1			DNA-directed RNA polymerase I subunit RPA12	-0.379245	-0.175957	-0.303525	-0.0837985	-0.383661	-0.229788	-0.355005	-0.161917	4
O95801	TTC4			Tetratricopeptide repeat protein 4	-0.206778	-0.108145	0.109829	-0.159782	0.038998	-0.219925	-0.0130576	-0.161895	15
Q8N2F6;A0A0J9YWR7;H7BXQ8;A0A0J9YXE4;C9J5N7	ARMC10	Known mitochondrial		Armadillo repeat-containing protein 10	0.0404014	-0.00914677	-0.265501	-0.28891	0.0780633	-0.201825	-0.0410163	-0.161842	15
Q69YN2	CWF19L1			CWF19-like protein 1	0.0592169	0.10017	-0.014281	-0.423139	0.156008	-0.210379	0.0686708	-0.161648	24
P22307;H0YF61	SCP2	Known mitochondrial	Peroxisomedb	Non-specific lipid-transfer protein	0.0450235	-0.226696	-0.0990772	-0.080454	-0.000851479	-0.180234	-0.0170569	-0.161164	26
Q6P4R8;E9PQ59	NFRKB			Nuclear factor related to kappa-B-binding protein	-0.143978	-0.203469	-0.160379	-0.280422	0.0543624	-0.0122135	-0.0799811	-0.160911	20
P11233;H7C3P7	RALA	Predicted mitochondrial		Ras-related protein Ral-A	0.0739573	-0.277796	-0.237677	-0.124299	0.0462816	-0.0865074	-0.0324329	-0.160524	17
P61244;G3V5L1	MAX			Protein max	-0.0702848	-0.117208	-0.205896	-0.0999428	-0.297662	-0.270208	-0.188244	-0.160449	12
A0A1W2PQV2;P23434;H3BUH9	GCSH	Known mitochondrial		Glycine cleavage system H protein, mitochondrial	-0.178176	0.0996318	-0.27228	-0.273221	-0.203037	-0.348721	-0.217284	-0.160443	5
O43172	PRPF4			U4/U6 small nuclear ribonucleoprotein Prp4	-0.0528201	-0.171921	-0.209512	-0.14709	-0.0224343	-0.16238	-0.0926222	-0.160427	41
J3QLS3;Q9Y2R9;J3QQS1;J3KSI8;J3QKW2	MRPS7	Known mitochondrial		28S ribosomal protein S7, mitochondrial	-0.195434	-0.0206917	-0.433935	-0.21108	-0.326986	-0.260428	-0.31548	-0.160314	22
J3KPG5;F8VU39;Q9UIF9;A0A0C4DGI9	BAZ2A			Bromodomain adjacent to zinc finger domain protein 2A	-0.328978	-0.368551	-0.374561	-0.0845632	0.0951818	-0.0478752	-0.186809	-0.160046	31
P52292	KPNA2			Importin subunit alpha-1	-0.713568	-0.664723	0.149129	0.221568	-0.134572	-0.170962	-0.190092	-0.160008	23
P15311;E7EQR4	EZR			Ezrin	-0.160427	-0.360694	0.0862402	-0.0690281	-0.0158847	-0.0691794	-0.0264941	-0.159906	61
P27797;K7EJB9	CALR	Known mitochondrial		Calreticulin	-0.176511	-0.329957	-0.329323	-0.238664	0.148479	0.0596321	-0.105137	-0.159885	29
O15160;A0A2R8YEZ4;A0A2R8Y5D3;A0A2R8YEY5;E7EQB9;D6RDJ3	POLR1C			DNA-directed RNA polymerases I and III subunit RPAC1	-0.108814	-0.0270575	-0.167053	-0.239021	-0.383736	-0.223306	-0.2151	-0.159858	16
P61960;H0Y614	UFM1			Ubiquitin-fold modifier 1	0.197991	-0.0236511	0.00317045	-0.326172	-0.125715	-0.14476	0.0313246	-0.159546	6
Q02040;X6RAJ1	AKAP17A			A-kinase anchor protein 17A	-0.198759	-0.266507	-0.169631	-0.0440772	0.0828389	-0.176495	-0.0895385	-0.159455	28
O95297	MPZL1			Myelin protein zero-like protein 1	-0.0380952	-0.23863	-0.180495	-0.207295	0.221444	-0.0403633	0.0106557	-0.159439	9
P22033	MUT	Known mitochondrial		Methylmalonyl-CoA mutase, mitochondrial	-0.0556063	-0.0232551	-0.0282633	-0.172441	0.0992279	-0.2955	0.00671212	-0.159428	30
Q9H089	LSG1			Large subunit GTPase 1 homolog	-0.0853284	-0.00871128	-0.275489	-0.116786	-0.546414	-0.37722	-0.290145	-0.159428	24
Q9Y697;F2Z2E7	NFS1	Known mitochondrial		Cysteine desulfurase, mitochondrial	-0.0518776	-0.012228	-0.370564	-0.202788	0.00733906	-0.276258	-0.129071	-0.159417	22
P10606	COX5B	Known mitochondrial		Cytochrome c oxidase subunit 5B, mitochondrial	-0.0745625	-0.128708	-0.222347	-0.147186	-0.154586	-0.20302	-0.149233	-0.159294	14
P23381	WARS			Tryptophan--tRNA ligase, cytoplasmic;T1-TrpRS;T2-TrpRS	0.0443242	-0.00369806	0.0919367	-0.284686	-0.149313	-0.204067	-0.000634928	-0.159256	35
O75380;D6RBT3	NDUFS6	Known mitochondrial		NADH dehydrogenase [ubiquinone] iron-sulfur protein 6, mitochondrial	-0.0393845	-0.0279985	-0.422037	-0.308234	-0.170881	-0.153912	-0.202162	-0.158848	7
O95865;A0A140T971;Q5SSV3;Q5SRR8;H0Y7N1	DDAH2			N(G),N(G)-dimethylarginine dimethylaminohydrolase 2	0.223299	-0.232701	0.589188	-0.269147	0.69207	0.00963388	0.515141	-0.158671	24
Q9H488	POFUT1			GDP-fucose protein O-fucosyltransferase 1	-0.0971161	-0.104821	-0.317912	-0.273657	-0.0972858	-0.103875	-0.167086	-0.158606	21
A8MQB8;G3V0J0;A0A087WXI3;R9WNI0	FMR1				0.0618453	-0.169485	0.101784	-0.132198	0.156138	-0.174426	0.107108	-0.15858	24
Q86SF2;H0YAH3	GALNT7			N-acetylgalactosaminyltransferase 7;Polypeptide N-acetylgalactosaminyltransferase	0.0618453	-0.486408	0.137372	0.0501883	-0.19555	-0.0913562	0.0081235	-0.158515	14
Q13868;A3KFL2;A3KFL5;A3KFL1	EXOSC2			Exosome complex component RRP4	-0.127069	-0.0203111	-0.127242	-0.23243	-0.241168	-0.233329	-0.164168	-0.158488	19
P63244;J3KPE3;H0Y8W2;D6RHH4;D6RAC2;H0YAM7;D6REE5;D6R9L0;D6R9Z1;H0YAF8;D6RFX4	GNB2L1	Predicted mitochondrial		Guanine nucleotide-binding protein subunit beta-2-like 1;Guanine nucleotide-binding protein subunit beta-2-like 1, N-terminally processed	0.00776951	0.0713507	-0.125825	-0.274529	-0.5272	-0.302938	-0.197721	-0.158419	42
C9J2P0;P51965;H7C061;B7Z306	UBE2E1			Ubiquitin-conjugating enzyme E2 E1	0.0282862	0.0881415	-0.0495017	-0.222532	-0.590267	-0.380709	-0.178812	-0.158365	8
Q15126	PMVK		Peroxisomedb	Phosphomevalonate kinase	0.148609	0.110898	0.162081	-0.225936	-0.354704	-0.408761	0.00452773	-0.158317	19
A0A087WZN1;O43837;A0A087X2E5	IDH3B	Known mitochondrial		Isocitrate dehydrogenase [NAD] subunit, mitochondrial;Isocitrate dehydrogenase [NAD] subunit beta, mitochondrial	-0.109608	-0.0848845	-0.204715	-0.182426	-0.0807591	-0.209829	-0.130729	-0.158043	28
Q96S59	RANBP9			Ran-binding protein 9	-0.225194	-0.16125	-0.103131	-0.133844	-0.260307	-0.178453	-0.194625	-0.157732	20
Q6AI08;K7EIX2;A0A087WXZ7;K7ELR8	HEATR6	Predicted mitochondrial		HEAT repeat-containing protein 6	0.0147838	-0.188397	0.223793	-0.0396514	-0.283545	-0.25324	-0.000158722	-0.157635	23
Q99470	SDF2			Stromal cell-derived factor 2	-0.157689	-0.238204	-0.188792	-0.19626	0.262193	-0.0452826	-0.0129945	-0.157512	12
Q96J01;D6RGZ2	THOC3			THO complex subunit 3	-0.168058	-0.0924786	-0.106591	-0.109359	-0.348647	-0.276992	-0.204155	-0.157238	20
Q8WW01;A0A2R8YEM0;A0A2R8Y5L0;F2Z3M0;A0A2R8Y6M5;E9PPN1;A0A2R8Y7T8;A0A2R8YG40;A0A2R8YDU8;A0A2U3TZM3;A0A2R8Y6A4;H0YCV5	TSEN15			tRNA-splicing endonuclease subunit Sen15	-0.00213675	-0.137172	0.453755	-0.0649628	-0.0382878	-0.277307	0.155719	-0.157142	4
A0A494C0W0;O95453;A0A494C0K5;A0A494C1K5;A0A494C0Q2;A0A494C1N1;A0A494C0Q6;A0A494BZW7;A0A494C0P9;A0A494C156;A0A494C1G3;A0A494BZU6	PARN			Poly(A)-specific ribonuclease PARN	-0.112397	-0.0884081	-0.404706	-0.144393	-0.2935	-0.24267	-0.265136	-0.157088	30
Q13015	MLLT11			Protein AF1q	0.198117	0.20364	-0.107321	-0.405471	-0.64939	-0.350578	-0.145042	-0.156895	7
A0A3F2YNW8;A0A3B3IU04;Q14643;A0A3B3ITU8;A0A3B3ITQ1;A0A3B3IU05;A0A3B3IU13	ITPR1			Inositol 1,4,5-trisphosphate receptor type 1	-0.0703908	-0.0490091	-0.366318	-0.360212	0.210888	-0.0809269	-0.0561212	-0.156766	103
P48651	PTDSS1			Phosphatidylserine synthase 1	-0.267427	-0.0756416	-0.611976	-0.379301	0.182057	-0.0382878	-0.195616	-0.156531	9
K7EP90;Q9BTD8;K7EQ03;K7ER08	RBM42			RNA-binding protein 42	-0.0997727	-0.281597	-0.139093	-0.1005	0.151729	-0.0945259	-0.0231867	-0.1563	16
Q9BX40	LSM14B			Protein LSM14 homolog B	-0.322361	-0.454466	0.213254	0.0833836	0.126312	-0.147362	0.0241116	-0.156188	21
Q00839;A0A1W2PPS1;A0A1X7SBS1;A0A1W2PP35;Q5RI18;A0A1W2PPH7;A0A1W2PPL4;A0A1W2PP34;A0A1W2PQL0;A0A1W2PQ74;A0A1W2PRZ7;A0A1W2PQD4	HNRNPU			Heterogeneous nuclear ribonucleoprotein U	-0.0695276	-0.128693	-0.355996	-0.241441	-0.149585	-0.102094	-0.186727	-0.156155	94
P82932	MRPS6	Known mitochondrial		28S ribosomal protein S6, mitochondrial	-0.132752	0.0749164	-0.460787	-0.220278	-0.623732	-0.357197	-0.391084	-0.15608	12
Q13445;K7EIN4;K7EQ63	TMED1			Transmembrane emp24 domain-containing protein 1	-0.0166871	-0.255977	0.0384361	-0.0462804	0.164143	-0.173433	0.063963	-0.155973	7
Q99942;A0A140TA09	RNF5			E3 ubiquitin-protein ligase RNF5	-0.702891	-0.296368	-0.687892	-0.162283	-0.195583	-0.0222731	-0.508869	-0.155968	5
Q9H7Z7;A6NHH0	PTGES2	Known mitochondrial		Prostaglandin E synthase 2;Prostaglandin E synthase 2 truncated form	-0.023563	0.144438	-0.534705	-0.338761	-0.412232	-0.327656	-0.306645	-0.155829	20
Q969X6;H3BSH7;A0A0J9YWM9;A0A0J9YXV4;A0A0J9YWK2	CIRH1A			Cirhin	-0.218246	-0.0772693	-0.559303	-0.27167	-0.435476	-0.125478	-0.397391	-0.155796	22
P52756	RBM5			RNA-binding protein 5	-0.0611798	-0.200697	-0.242789	-0.103705	0.0842003	-0.164577	-0.0670872	-0.15577	34
Q8IYQ7	THNSL1	Known mitochondrial		Threonine synthase-like 1	0.00690831	0.132643	-0.278514	-0.394449	-0.0857416	-0.257821	-0.114275	-0.155518	20
Q15404	RSU1			Ras suppressor protein 1	-0.0767976	-0.0596754	-0.0872122	-0.274983	-0.209428	-0.13922	-0.123235	-0.155239	15
Q15773	MLF2			Myeloid leukemia factor 2	0.00403388	-0.131629	0.0856966	-0.0218483	-0.374692	-0.328743	-0.0814764	-0.155213	9
O15514;E9PB93;E9PHV4	POLR2D			DNA-directed RNA polymerase II subunit RPB4	-0.107259	-0.265466	-0.10245	0.0057592	-0.150561	-0.220631	-0.119928	-0.155148	7
Q9NWV8;J3KQS6;M0R0I0;M0R3F4;M0R2A4;M0R2K3;M0R193;M0R2I2	BABAM1			BRISC and BRCA1-A complex member 1	0.237197	0.113967	0.106348	-0.359897	-0.0794322	-0.264097	0.0938441	-0.155138	15
P30101	PDIA3	Predicted mitochondrial		Protein disulfide-isomerase A3	-0.240554	-0.316582	-0.444243	-0.257131	0.130799	0.0766959	-0.164728	-0.155041	84
Q15643;H0YJ97	TRIP11			Thyroid receptor-interacting protein 11	-0.0647967	-0.261448	0.136979	-0.17054	0.0192037	-0.0415359	0.0328437	-0.155009	42
O95182;M0R0N0	NDUFA7	Known mitochondrial		NADH dehydrogenase [ubiquinone] 1 alpha subcomplex subunit 7	0.128953	-0.0487554	-0.403618	-0.238936	-0.207928	-0.183949	-0.143883	-0.154982	14
O60262	GNG7			Guanine nucleotide-binding protein G(I)/G(S)/G(O) subunit gamma-7	0.171079	-0.120231	-0.163219	-0.222263	0.4336	-0.123717	0.167585	-0.154634	3
Q92922	SMARCC1			SWI/SNF complex subunit SMARCC1	-0.553934	-0.299773	-0.312653	-0.0297942	-0.393634	-0.146707	-0.416622	-0.154543	76
Q96G25	MED8			Mediator of RNA polymerase II transcription subunit 8	-0.282562	-0.20078	-0.0107593	-0.018688	-0.166227	-0.254341	-0.14887	-0.154367	8
O43678	NDUFA2	Known mitochondrial		NADH dehydrogenase [ubiquinone] 1 alpha subcomplex subunit 2	0.0258793	0.00949053	-0.406465	-0.251728	-0.314625	-0.235909	-0.219477	-0.154335	7
Q13439;H0Y6I0	GOLGA4			Golgin subfamily A member 4	0.0238941	-0.114066	-0.367285	-0.247885	0.0905825	-0.105427	-0.0705927	-0.154335	82
Q05048;A0A0A0MSZ9	CSTF1			Cleavage stimulation factor subunit 1	-0.0130285	-0.154088	-0.302333	-0.115426	-0.203585	-0.193833	-0.167939	-0.154094	19
A0A1B0GV05;Q684P5	RAP1GAP2			Rap1 GTPase-activating protein 2	0.168	-0.0037704	0.483261	-0.297538	0.307428	-0.176055	0.325348	-0.154062	28
Q1ED39	KNOP1			Lysine-rich nucleolar protein 1	-0.471929	-0.244377	-0.386374	-0.0564912	-0.522551	-0.166519	-0.459186	-0.15373	36
Q8WVQ1;K7EN15	CANT1			Soluble calcium-activated nucleotidase 1	0.0861043	-0.288822	-0.0290727	-0.2163	0.0270125	0.0253123	0.0287813	-0.153586	16
P51809	VAMP7			Vesicle-associated membrane protein 7	-0.317517	-0.408416	-0.189977	-0.00932098	-0.115347	-0.0736058	-0.205214	-0.153463	10
P08183	ABCB1			Multidrug resistance protein 1	-0.59719	-0.579232	-0.567789	-0.0805913	-0.100159	0.1141	-0.403148	-0.153452	70
Q8IY81	FTSJ3			pre-rRNA processing protein FTSJ3	-0.222986	-0.00164561	-0.427537	-0.233719	-0.370769	-0.237694	-0.337831	-0.153393	43
Q6ZRS2;A0A0C4DFX4;A0A0A0MS59	SRCAP			Helicase SRCAP	-0.165952	-0.39572	-0.134097	-0.215027	0.32458	0.105946	0.0261532	-0.153158	28
Q96RY7	IFT140			Intraflagellar transport protein 140 homolog	0.145482	-0.264772	0.386701	-0.140603	0.131589	-0.0608637	0.226097	-0.152987	18
O14519	CDK2AP1			Cyclin-dependent kinase 2-associated protein 1	-0.279581	-0.136442	-0.347748	-0.00823235	-0.58409	-0.332335	-0.398012	-0.152901	6
Q96JM3	CHAMP1			Chromosome alignment-maintaining phosphoprotein 1	-0.204782	-0.158156	-0.274704	-0.193041	-0.118993	-0.108348	-0.198085	-0.152762	59
P0CG35;P0CG34	TMSB15B;TMSB15A			Thymosin beta-15B;Thymosin beta-15A	-0.0713151	-0.271096	0.207018	-0.00617352	-0.263179	-0.193717	-0.0294801	-0.15266	7
Q9NPJ6;Q5T911	MED4			Mediator of RNA polymerase II transcription subunit 4	-0.142417	-0.149169	-0.335918	-0.128661	-0.0307666	-0.180512	-0.164248	-0.152623	13
Q6UW02;E9PHG5	CYP20A1			Cytochrome P450 20A1	0.152378	-0.255684	0.348799	-0.0775281	0.743127	-0.130381	0.436055	-0.152612	15
Q96IJ6;A0A087WUI8	GMPPA			Mannose-1-phosphate guanyltransferase alpha	-0.0503979	-0.165887	0.209141	-0.163268	0.0731348	-0.128898	0.0811896	-0.152586	14
Q9C0J8	WDR33			pre-mRNA 3 end processing protein WDR33	-0.272245	-0.223273	-0.319694	-0.224941	-0.0732263	-0.0193604	-0.217714	-0.15258	46
O00566	MPHOSPH10			U3 small nucleolar ribonucleoprotein protein MPP10	-0.292882	-0.0678027	-0.602767	-0.142656	-0.506865	-0.252398	-0.461621	-0.152302	36
P33992;B1AHB1	MCM5			DNA replication licensing factor MCM5;DNA helicase	-0.243882	-0.39174	0.367483	0.0802483	0.122739	-0.183736	0.103607	-0.152094	62
O76031	CLPX	Known mitochondrial		ATP-dependent Clp protease ATP-binding subunit clpX-like, mitochondrial	-0.342012	-0.150785	-0.424339	-0.150305	-0.378138	-0.154554	-0.381104	-0.15188	30
P08754	GNAI3			Guanine nucleotide-binding protein G(k) subunit alpha	-0.0459824	-0.44134	0.0961269	-0.0871509	0.396488	0.0323829	0.160847	-0.15172	29
Q6PI48;A0A3B3ISK7;A0A3B3IT01;A0A3B3IS01;A0A3B3IS54;A0A3B3ITS3	DARS2	Known mitochondrial		Aspartate--tRNA ligase, mitochondrial	0.00173014	0.0522768	-0.195418	-0.244104	-0.182704	-0.28729	-0.122612	-0.15164	47
Q15648	MED1			Mediator of RNA polymerase II transcription subunit 1	-0.148465	-0.156498	-0.131582	-0.147378	-0.0456399	-0.150577	-0.107855	-0.15148	45
A0A494BZT8;Q9Y6A5	TACC3			Transforming acidic coiled-coil-containing protein 3	-0.458703	-0.469809	0.364685	0.128425	0.0976109	-0.17467	0.0404202	-0.151399	19
O00330	PDHX	Known mitochondrial		Pyruvate dehydrogenase protein X component, mitochondrial	0.145743	-0.0127374	-0.0500692	-0.278129	0.248049	-0.175713	0.119817	-0.151362	22
Q04837;A0A0G2JLD8;E7EUY5;C9K0U8	SSBP1	Known mitochondrial		Single-stranded DNA-binding protein, mitochondrial	-0.30504	-0.0706029	-0.247851	-0.00193447	-0.665569	-0.414345	-0.394657	-0.15133	18
Q9H1Y0;A0A1B0GV54;A0A1B0GUS1;A0A2R8Y718;L7UQJ2	ATG5			Autophagy protein 5	0.0909888	-0.136141	0.316146	-0.254582	-0.164626	-0.0692551	0.0941279	-0.151303	6
Q9P2E9;A0A087WVV2;F8W7S5	RRBP1	Predicted mitochondrial		Ribosome-binding protein 1	-0.0951267	-0.477583	-0.316618	-0.212066	0.337083	0.16337	0.0011249	-0.151266	58
A0A3B3ITJ4					-0.144345	-0.106187	-0.152324	-0.13695	-0.181935	-0.212534	-0.159444	-0.151202	48
Q8N5G0	SMIM20	Predicted mitochondrial		Small integral membrane protein 20	-0.175354	-0.199868	-0.161072	-0.130444	-0.197749	-0.123937	-0.17798	-0.15101	4
O75083;D6RD66	WDR1			WD repeat-containing protein 1	0.0931545	-0.147538	0.173	-0.144074	0.0473989	-0.161427	0.105455	-0.150994	47
Q96PU8;H0YG47	QKI			Protein quaking	-0.184916	-0.431851	0.521553	0.118891	0.25084	-0.192629	0.224493	-0.150817	12
P51553;G5E9Q7;E7EQB8;E9PF84	IDH3G	Known mitochondrial		Isocitrate dehydrogenase [NAD] subunit gamma, mitochondrial;Isocitrate dehydrogenase [NAD] subunit, mitochondrial	-0.00998912	-0.100964	-0.163316	-0.187346	0.0197731	-0.165483	-0.0489743	-0.150796	18
H7C5B8;O95178;C9IZW8;C9JXM4	NDUFB2	Known mitochondrial		NADH dehydrogenase [ubiquinone] 1 beta subcomplex subunit 2, mitochondrial	-0.0684682	0.0292761	0.873577	-0.359897	0.038998	-0.147713	0.346059	-0.150721	3
Q9BXY0;H0YBV6	MAK16			Protein MAK16 homolog	-0.128204	0.024887	-0.323209	-0.207228	-0.490801	-0.287977	-0.306448	-0.150588	20
P56199	ITGA1			Integrin alpha-1	-0.00155892	-0.8682	0.39605	0.0342158	0.897008	0.177854	0.477512	-0.150385	35
Q68CZ6	HAUS3			HAUS augmin-like complex subunit 3	-0.0262051	-0.0014434	0.354339	-0.118868	-0.227929	-0.352455	0.0539269	-0.150316	14
P78332;E9PGM9;F8WCA5	RBM6			RNA-binding protein 6	-0.312545	-0.252432	-0.234907	-0.0759914	-0.112147	-0.128109	-0.217496	-0.150294	46
P09884;A6NMQ1;A0A087WU64	POLA1			DNA polymerase alpha catalytic subunit;DNA polymerase	-0.496041	-0.34639	0.320427	0.156914	-0.0718457	-0.318074	-0.0443549	-0.150086	18
Q9BQ04;E9PLB0;U3KQD5	RBM4B			RNA-binding protein 4B	-0.00926291	-0.144855	0.0901759	-0.100376	0.119423	-0.206695	0.0678223	-0.149985	29
Q9NWZ8	GEMIN8			Gem-associated protein 8	-0.00183338	0.0847447	0.141694	-0.131424	-0.270417	-0.452096	-0.0335646	-0.149649	8
Q8WVM8	SCFD1			Sec1 family domain-containing protein 1	0.0930192	-0.0473235	-0.140921	-0.293271	0.0576928	-0.118727	0.00687962	-0.149451	42
Q9ULM3	YEATS2			YEATS domain-containing protein 2	-0.0236364	-0.186114	-0.130539	-0.0149951	-0.00929199	-0.258097	-0.0534837	-0.14943	26
P30837	ALDH1B1	Known mitochondrial		Aldehyde dehydrogenase X, mitochondrial	-0.1628	0.0482362	-0.642031	-0.290127	-0.361787	-0.229349	-0.375634	-0.149414	29
Q7KZF4	SND1	Predicted mitochondrial		Staphylococcal nuclease domain-containing protein 1	-0.0714061	-0.153832	-0.19187	-0.203502	-0.100623	-0.0928017	-0.120394	-0.149334	97
Q13217;X6R9L0	DNAJC3			DnaJ homolog subfamily C member 3	-0.141748	-0.421168	-0.308073	-0.324943	0.436375	0.214	0.0320256	-0.149307	33
Q8NBP0	TTC13			Tetratricopeptide repeat protein 13	-0.0675306	-0.0306635	0.0724488	-0.171466	-0.288664	-0.254565	-0.0870028	-0.149254	15
A0A3F2YNW7					-0.221421	-0.247885	-0.293695	-0.101196	-0.0805302	-0.102853	-0.195814	-0.149025	77
Q69YN4	KIAA1429			Protein virilizer homolog	-0.210529	-0.214475	-0.244839	-0.0946645	-0.0580674	-0.140158	-0.168836	-0.148923	46
A0A0C4DGS0;A0A2Y9D025;P56556;R4GN43	NDUFA6	Known mitochondrial		NADH dehydrogenase [ubiquinone] 1 alpha subcomplex subunit 6	-0.123795	-0.076615	-0.437291	-0.202074	-0.210763	-0.170897	-0.251327	-0.14887	7
Q9BW92;U3KQG0	TARS2	Known mitochondrial		Threonine--tRNA ligase, mitochondrial	-0.160976	0.0874628	-0.501096	-0.389394	-0.356181	-0.184326	-0.332656	-0.148795	33
Q86TS9;G3V3U6	MRPL52	Known mitochondrial		39S ribosomal protein L52, mitochondrial	-0.233854	-0.00236799	-0.358824	-0.164723	-0.382777	-0.293996	-0.32366	-0.148747	6
C9JJ19;P82930	MRPS34	Known mitochondrial		28S ribosomal protein S34, mitochondrial	-0.0689675	0.00719549	-0.393444	-0.223492	-0.31991	-0.24354	-0.253974	-0.148715	20
Q5VT66;H7BYZ9;A0A494C1P3	MARC1	Known mitochondrial		Mitochondrial amidoxime-reducing component 1	-0.0719367	-0.0410311	-0.0272486	-0.21083	0.230941	-0.200349	0.0502114	-0.148619	10
Q96HD1	CRELD1			Cysteine-rich with EGF-like domain protein 1	0.188274	-0.437545	-0.00759407	-0.11962	0.375846	0.067501	0.193982	-0.148417	13
Q9NZD8;H3BRR0	SPG21			Maspardin	-0.31113	-0.335008	-0.0862776	0.0467006	-0.415076	-0.181362	-0.264224	-0.147975	8
J3KQI6;Q9BX79	STRA6			Stimulated by retinoic acid gene 6 protein homolog	-0.661661	-0.171498	-0.879303	-0.213805	-0.515212	-0.0628515	-0.67771	-0.147975	16
Q7L592;C9JS27;C9J236	NDUFAF7	Known mitochondrial		NADH dehydrogenase [ubiquinone] complex I, assembly factor 7	-0.164173	0.0542234	-0.602789	-0.320882	-0.000707108	-0.202904	-0.234222	-0.147905	18
E5KLJ9;O60313;A0A2R8YDM2;A0A2R8Y3X5;C9JMB8;A0A2R8YE78;A0A2R8YFD1;A0A2R8YGE5	OPA1	Known mitochondrial		Dynamin-like 120 kDa protein, mitochondrial;Dynamin-like 120 kDa protein, form S1	-0.260964	-0.0555763	-0.416134	-0.250989	-0.249616	-0.143723	-0.30693	-0.147889	75
O15460	P4HA2			Prolyl 4-hydroxylase subunit alpha-2	-0.352842	-0.526992	-0.754845	-0.20538	0.167486	0.19711	-0.263756	-0.147889	19
D6RFI3;E7EQR8;Q9GZM5;D6RGY8	YIPF3			Protein YIPF3;Protein YIPF3, 36 kDa form III	-0.0642537	-0.282772	-0.0764629	-0.185983	0.288418	0.0100636	0.0594106	-0.147703	6
A6NJ78	METTL15	Known mitochondrial		Probable methyltransferase-like protein 15	0.0758749	0.000432815	-0.127841	-0.211565	0.288536	-0.244172	0.0888653	-0.147628	12
Q96TC7;H0YMB1	RMDN3	Known mitochondrial		Regulator of microtubule dynamics protein 3	-0.493561	-0.129955	-0.509676	-0.144983	-0.314715	-0.16788	-0.436575	-0.147522	8
Q9NYV4;J3QSD7	CDK12			Cyclin-dependent kinase 12	-0.170118	-0.20088	-0.163963	-0.115504	0.0802483	-0.127589	-0.0798135	-0.1475	28
Q9UHA2	SS18L2			SS18-like protein 2	-0.200581	-0.153751	-0.104061	-0.0135818	-0.334607	-0.287871	-0.210001	-0.147389	5
O00165	HAX1	Known mitochondrial		HCLS1-associated protein X-1	-0.195153	-0.154281	-0.221068	-0.118429	-0.0810185	-0.169761	-0.164453	-0.14733	11
Q8WWK9	CKAP2			Cytoskeleton-associated protein 2	-0.501381	-0.763489	0.316725	0.177854	0.542902	-0.0163223	0.184314	-0.147191	7
A0A3B3ISG5;P14735	IDE	Known mitochondrial	Peroxisomedb	Insulin-degrading enzyme	-0.152179	-0.215479	0.0835197	-0.0959899	-0.426373	-0.13193	-0.15007	-0.146936	45
P20020;E7ERY9	ATP2B1			Plasma membrane calcium-transporting ATPase 1;Calcium-transporting ATPase	0.0753272	-0.275769	-0.108783	-0.184293	0.29901	0.00504059	0.0981814	-0.146888	41
M0QXA7	WIZ				-0.324744	-0.37021	-0.260342	-0.0377842	0.185867	-0.0555013	-0.114644	-0.146627	35
Q5JRI1;O75494	SRSF10			Serine/arginine-rich splicing factor 10	-0.149841	-0.0911564	-0.233261	-0.131629	-0.224553	-0.219707	-0.202063	-0.146505	18
P62875	POLR2L			DNA-directed RNA polymerases I, II, and III subunit RPABC5	-0.00223794	-0.0807438	0.55159	-0.228706	-0.13174	-0.133939	0.170728	-0.146505	3
Q9UBW7	ZMYM2			Zinc finger MYM-type protein 2	-0.186968	-0.128551	-0.359176	-0.192942	-0.201958	-0.118351	-0.247291	-0.146239	58
Q12907;D6RBV2;D6RIU4;D6RDX1	LMAN2			Vesicular integral-membrane protein VIP36	-0.084961	-0.302457	-0.127983	-0.209712	0.222063	0.0501883	0.0116483	-0.146148	21
P43897;C9JT21	TSFM	Known mitochondrial		Elongation factor Ts, mitochondrial;Elongation factor Ts	-0.105256	-0.0505174	-0.397524	-0.207561	-0.257338	-0.184998	-0.248433	-0.14601	24
Q9NPI1	BRD7			Bromodomain-containing protein 7	-0.2001	-0.216434	-0.240265	-0.0690735	-0.152981	-0.155855	-0.197341	-0.14585	26
E9PGW7;Q5T8T7;E7EN96;Q5T8T8;Q15528	MED22			Mediator of RNA polymerase II transcription subunit 22	-0.203386	-0.173417	-0.13622	-0.0386434	-0.38777	-0.232243	-0.23859	-0.145807	8
P35637;H3BPE7	FUS			RNA-binding protein FUS	-0.150401	-0.215295	-0.250371	-0.112241	-0.0586683	-0.112256	-0.151026	-0.145786	21
O95881	TXNDC12	Known mitochondrial		Thioredoxin domain-containing protein 12	-0.103922	-0.144329	-0.229771	-0.278636	0.194339	-0.025456	-0.0353082	-0.145776	11
P54886	ALDH18A1	Known mitochondrial		Delta-1-pyrroline-5-carboxylate synthase;Glutamate 5-kinase;Gamma-glutamyl phosphate reductase	-0.48215	-0.0143976	-0.535436	-0.17612	-0.524396	-0.256476	-0.513811	-0.145456	50
P54252;F5H211;A0A2R8Y3X7;G3V3R7;A0A087X1A8;D3VVH9;A0A0A0MS38;C9JQV6;G3V4U9;G3V328;A0A087WXY4;G3V2G1;E9PJN5;G3V3T6;G3V2G2;G3V526;S4R399	ATXN3			Ataxin-3	0.0731348	-0.0109337	0.442333	0.0411028	-0.240452	-0.5327	0.118705	-0.145281	10
F8W9F9;H0Y7T5;Q9Y3S1;H0Y7R3;H0Y493	WNK2			Serine/threonine-protein kinase WNK2	-0.132784	-0.120953	-0.0554564	-0.292793	-0.188151	-0.0338502	-0.124435	-0.145228	25
Q9UHR6	ZNHIT2			Zinc finger HIT domain-containing protein 2	0.033793	0.136585	-0.281456	-0.543635	-0.813221	-0.108176	-0.312599	-0.14502	9
Q8NFV4	ABHD11	Known mitochondrial		Alpha/beta hydrolase domain-containing protein 11	0.0267293	0.0532504	-0.113536	-0.221068	-0.0537333	-0.290568	-0.0456995	-0.145015	13
P53701	HCCS	Known mitochondrial		Cytochrome c-type heme lyase	-0.247405	-0.0564011	-0.397182	-0.182884	-0.315917	-0.199984	-0.318872	-0.144988	13
Q9BQ95;J3KTF5	ECSIT	Known mitochondrial		Evolutionarily conserved signaling intermediate in Toll pathway, mitochondrial	-0.175745	-0.0311941	-0.361639	-0.173694	-0.22425	-0.237405	-0.251751	-0.144834	15
O95391	SLU7			Pre-mRNA-splicing factor SLU7	-0.22085	-0.16385	-0.0628665	-0.0238124	-0.413461	-0.256218	-0.225306	-0.144781	21
O75909;G3V5E1;G3V2Q3	CCNK			Cyclin-K	-0.0464293	-0.158751	-0.0337911	-0.0181327	0.067088	-0.267323	-0.00347626	-0.144451	11
Q9BVQ7	SPATA5L1			Spermatogenesis-associated protein 5-like protein 1	0.0154976	0.143263	-0.139935	-0.385563	-0.40154	-0.24354	-0.165203	-0.144249	22
P32322;E2QRB3;J3KQ22;J3QL24	PYCR1	Known mitochondrial		Pyrroline-5-carboxylate reductase 1, mitochondrial;Pyrroline-5-carboxylate reductase	-0.432396	-0.0637258	-0.574476	-0.135554	-0.635069	-0.238476	-0.544792	-0.144143	22
O75694;E9PF10	NUP155			Nuclear pore complex protein Nup155	-0.0296617	-0.105939	-0.24197	-0.144377	-0.0929555	-0.1811	-0.11881	-0.143479	55
P52435;A0A0B4J2F8;F6S314;E2QRJ6;A6NFM0;Q9H1A7;Q9GZM3	POLR2J;POLR2J3;POLR2J2			DNA-directed RNA polymerase II subunit RPB11-a;DNA-directed RNA polymerase II subunit RPB11-b2;DNA-directed RNA polymerase II subunit RPB11-b1	-0.107539	-0.148289	0.00129789	-0.103627	-0.257356	-0.178682	-0.117323	-0.143203	11
Q96E14;A0A3B3ISX4	RMI2			RecQ-mediated genome instability protein 2	-0.500483	-0.441262	0.362666	0.0557509	-0.238953	-0.0881474	-0.0790563	-0.14315	7
P57081	WDR4			tRNA (guanine-N(7)-)-methyltransferase non-catalytic subunit WDR4	-0.146739	-0.000346329	0.0966667	-0.0827439	-0.419449	-0.370583	-0.141197	-0.142688	14
O15118;K7EQ23	NPC1			Niemann-Pick C1 protein	0.436801	0.0709388	-0.0115298	-0.33268	0.420617	-0.195385	0.296365	-0.142523	14
P02794;G3V192;G3V1D1	FTH1	Predicted mitochondrial		Ferritin heavy chain;Ferritin heavy chain, N-terminally processed;Ferritin	0.0976109	-0.505799	0.5065	0.0855606	-0.0219655	-0.0692399	0.212254	-0.142146	13
Q15029	EFTUD2			116 kDa U5 small nuclear ribonucleoprotein component	-0.0360968	-0.0908183	-0.222465	-0.161008	-0.141128	-0.175843	-0.131208	-0.142077	86
Q15906;A0A1W2PPT2	VPS72			Vacuolar protein sorting-associated protein 72 homolog	-0.283018	-0.243096	-0.0401557	-0.0173148	0.0399806	-0.174963	-0.0879787	-0.141998	10
Q9P0I2;C9JLM9	EMC3			ER membrane protein complex subunit 3	-0.0339831	-0.142736	-0.387959	-0.229535	0.289716	-0.0580223	-0.0177432	-0.141733	14
C9JQV0;Q9BRJ6;H7C0T1;H7C2R9	C7orf50			Uncharacterized protein C7orf50	-0.251625	-0.435495	0.00273846	-0.129608	0.284514	0.0919367	0.0284984	-0.141717	15
Q86U86;E7EVG2;H0Y5B5	PBRM1			Protein polybromo-1	-0.197319	-0.340678	-0.114722	-0.0480393	0.269392	-0.0550816	0.000495225	-0.141642	89
Q5TZA2;B1AKD8;A0A087WW81	CROCC			Rootletin	-0.0493076	-0.197865	0.136191	-0.0891752	0.0727232	-0.13984	0.0552419	-0.14161	54
Q13601	KRR1			KRR1 small subunit processome component homolog	-0.458168	-0.155598	-0.571536	-0.28648	-0.314679	0.00288247	-0.444289	-0.141536	16
Q96TA2;Q96I63	YME1L1	Known mitochondrial		ATP-dependent zinc metalloprotease YME1L1	-0.199173	-0.226206	-0.103147	-0.0489792	-0.160218	-0.154875	-0.153639	-0.14151	26
Q9GZY4;C9JA07	COA1	Known mitochondrial		Cytochrome c oxidase assembly factor 1 homolog	-0.0672887	-0.108052	0.0177795	-0.14468	-0.359583	-0.172522	-0.127515	-0.14151	6
Q969Y2;M0R0S9	GTPBP3	Known mitochondrial		tRNA modification GTPase GTPBP3, mitochondrial	0.109561	0.131458	-0.152147	-0.235637	-0.27282	-0.366299	-0.0961853	-0.141101	7
Q8N9Z2	CCDC71L			Coiled-coil domain-containing protein 71L	-0.196938	-0.233837	-0.418581	-0.156129	-0.0043925	-0.0399183	-0.196762	-0.141085	9
P37198;M0QXN5	NUP62			Nuclear pore glycoprotein p62	-0.10118	-0.0835386	-0.214675	-0.150913	-0.10827	-0.190404	-0.140449	-0.140942	19
Q9UMY1;H7C2B1	NOL7	Predicted mitochondrial		Nucleolar protein 7	-0.287677	-0.169761	-0.453735	-0.146915	-0.365723	-0.106653	-0.367453	-0.140873	18
Q8IXT5;B9ZVT1	RBM12B			RNA-binding protein 12B	-0.219169	-0.180054	-0.425443	-0.171303	-0.0259554	-0.0735299	-0.214329	-0.140815	43
P62070;E9PK85	RRAS2			Ras-related protein R-Ras2	-0.593572	-0.146691	-0.54124	-0.121204	0.0869197	-0.15457	-0.314745	-0.140751	8
O75554	WBP4			WW domain-binding protein 4	-0.180103	-0.168885	0.350837	0.0360461	-0.130508	-0.31045	0.0339574	-0.140709	9
O43290	SART1			U4/U6.U5 tri-snRNP-associated protein 1	-0.131756	-0.223643	-0.245318	-0.110854	-0.00044731	-0.0909258	-0.122366	-0.140635	71
O60318	MCM3AP			Germinal-center associated nuclear protein	-0.0719974	-0.117631	-0.130413	-0.179956	0.0507454	-0.124597	-0.0485664	-0.14046	46
Q9NPL8;C9JU35;G3XA94	TIMMDC1	Known mitochondrial		Complex I assembly factor TIMMDC1, mitochondrial	-0.130065	-0.19669	-0.164189	0.088413	-0.357067	-0.347234	-0.213699	-0.14038	13
Q9H078;A0A2U3TZY2;H0YGM0	CLPB	Known mitochondrial		Caseinolytic peptidase B protein homolog	-0.254875	-0.114207	-0.363624	-0.161427	-0.209145	-0.145861	-0.274436	-0.140364	26
P38646	HSPA9	Known mitochondrial		Stress-70 protein, mitochondrial	-0.0962058	-0.0973784	-0.279914	-0.127305	-0.181264	-0.198212	-0.183845	-0.140348	80
P07741;H3BQB1;H3BQF1;H3BQZ9	APRT			Adenine phosphoribosyltransferase	0.142087	0.200128	0.0554733	-0.261829	-0.541387	-0.435944	-0.0842573	-0.140274	16
P36404;V9GYD0	ARL2;ARL2-SNX15	Known mitochondrial		ADP-ribosylation factor-like protein 2	0.160275	0.0561673	0.260146	-0.330574	-0.193519	-0.172555	0.0883994	-0.140195	11
Q8TCD5;J3KSY6;J3KRC4;J3KSX6	NT5C			5(3)-deoxyribonucleotidase, cytosolic type	0.0374524	0.164915	-0.247885	-0.477261	-0.256339	-0.179482	-0.148993	-0.140052	10
Q96HP0	DOCK6			Dedicator of cytokinesis protein 6	-0.12904	-0.0458037	-0.41754	-0.377782	-0.00903064	-0.0231232	-0.175219	-0.140046	52
P49006	MARCKSL1			MARCKS-related protein	-0.285548	-0.117208	-0.172376	-0.0771628	-0.0811863	-0.229771	-0.177289	-0.139946	16
Q14181;A0A3B3ITS5	POLA2			DNA polymerase alpha subunit B	-0.52822	-0.364812	0.262193	-0.0760826	-0.650408	-0.00298949	-0.245933	-0.139697	9
Q9BSH4	TACO1	Known mitochondrial		Translational activator of cytochrome c oxidase 1	-0.155711	-0.104093	-0.456326	-0.125494	-0.303383	-0.190898	-0.299927	-0.139691	18
A6NG10;K7EMC9;Q969T9;K7EIK1	WBP2			WW domain-binding protein 2	0.26135	-0.0320199	0.237808	-0.188447	0.104873	-0.204948	0.202971	-0.139675	5
Q99459	CDC5L			Cell division cycle 5-like protein	-0.101196	-0.253257	-0.229856	-0.106607	0.193709	-0.0654911	-0.0347119	-0.139559	73
Q14683;G8JLG1	SMC1A			Structural maintenance of chromosomes protein 1A;Structural maintenance of chromosomes protein	-0.166406	-0.259616	-0.0997263	-0.0630625	0.138421	-0.102326	-0.0365407	-0.139199	145
Q13042;Q5T8C6;A0A3B3ISD2	CDC16			Cell division cycle protein 16 homolog	-0.0252651	-0.0259259	0.0197731	-0.179792	0.0194884	-0.219068	0.00482018	-0.139162	13
P42785;E9PQB5;E9PL85;E9PQN3;E9PKN6;E9PIG4	PRCP			Lysosomal Pro-X carboxypeptidase	0.0747794	-0.103162	0.1121	-0.204898	0.309176	-0.111602	0.16907	-0.139156	18
Q9NVU0;A0A0C4DH01	POLR3E			DNA-directed RNA polymerase III subunit RPC5	-0.0485912	-0.0828662	0.0829751	-0.0997108	-0.0570914	-0.239566	-0.00613	-0.139024	22
O95159;E9PQA5;E9PQ47;E9PNY1	ZFPL1			Zinc finger protein-like 1	-0.382081	-0.328743	-0.312258	-0.146803	-0.0815069	0.0356239	-0.25281	-0.138982	5
P23258;Q9NRH3	TUBG1;TUBG2			Tubulin gamma-1 chain;Tubulin gamma-2 chain	0.0323829	-0.0250302	0.0894982	-0.244805	-0.205098	-0.155454	-0.0222048	-0.138929	30
P53803;E5RGX2	POLR2K			DNA-directed RNA polymerases I, II, and III subunit RPABC4	-0.18277	-0.168301	0.0871912	-0.0758089	-0.224081	-0.174621	-0.0998191	-0.138865	4
Q9UQC2	GAB2			GRB2-associated-binding protein 2	0.140517	-0.247508	0.297602	-0.0980885	0.353775	-0.076752	0.266757	-0.138807	33
A8MXP9	MATR3				-0.21419	-0.176821	-0.299347	-0.126502	-0.0860785	-0.113817	-0.197197	-0.138791	94
Q8NEL9;A0A087X0H7	DDHD1			Phospholipase DDHD1	-0.443791	-0.214709	-0.198908	-0.080637	-0.354427	-0.123198	-0.328803	-0.138436	10
A0A087WUC6;Q15005;E9PL01;E9PI68;E9PRB9	SPCS2	Predicted mitochondrial		Signal peptidase complex subunit 2	-0.185573	-0.339674	-0.431598	-0.285741	0.477159	0.157044	0.00611365	-0.13842	18
P04844	RPN2	Predicted mitochondrial		Dolichyl-diphosphooligosaccharide--protein glycosyltransferase subunit 2	-0.144441	-0.293058	-0.426645	-0.263075	-0.00560858	0.105812	-0.181782	-0.138399	28
Q9NPD8	UBE2T			Ubiquitin-conjugating enzyme E2 T	-0.682395	-0.536796	0.232906	0.0936954	-0.23897	-0.0447616	-0.181324	-0.138256	14
O94826	TOMM70A	Known mitochondrial		Mitochondrial import receptor subunit TOM70	-0.180773	-0.0474279	-0.308341	-0.127731	-0.221421	-0.246464	-0.235869	-0.138235	59
Q75QN2;J3KNV5;H0YBS1	INTS8			Integrator complex subunit 8	-0.0837068	-0.145127	-0.392781	-0.311972	0.20364	0.0231843	-0.070517	-0.138156	13
Q5SRD1;O14925	TIMM23B;TIMM23	Known mitochondrial		Putative mitochondrial import inner membrane translocase subunit Tim23B;Mitochondrial import inner membrane translocase subunit Tim23	-0.320216	-0.262382	-0.170897	0.0517201	-0.548058	-0.224351	-0.338141	-0.138076	7
Q9NXF1	TEX10			Testis-expressed sequence 10 protein	-0.103519	-0.143676	-0.587294	-0.20568	-0.482694	-0.0679993	-0.375827	-0.138018	26
Q12824;A0A0G2JRV3;C9JTA6;A0A0G2JSE9;A0A2R8Y5N5	SMARCB1			SWI/SNF-related matrix-associated actin-dependent regulator of chromatin subfamily B member 1	-0.251831	-0.195864	-0.208494	-0.106017	-0.0788531	-0.113864	-0.177838	-0.138013	25
P49069	CAMLG			Calcium signal-modulating cyclophilin ligand	-0.258822	-0.184769	-0.136426	-0.151314	0.230695	-0.0796153	-0.0395179	-0.137896	9
P63272;D3DTZ5;J3QSB9	SUPT4H1			Transcription elongation factor SPT4	0.0274371	-0.0896511	0.0478175	0.000865329	-0.0273074	-0.346775	0.0163299	-0.137812	6
O75312;H7C0E5;H7BZM7	ZPR1			Zinc finger protein ZPR1	0.0177795	-0.0586683	0.211386	-0.0510404	-0.175631	-0.318794	0.0264838	-0.137579	22
Q01650	SLC7A5			Large neutral amino acids transporter small subunit 1	-0.242652	-0.341153	-0.730488	-0.054662	-0.297467	-0.0364667	-0.407638	-0.137505	5
Q9BYD1;E5RJI7	MRPL13	Known mitochondrial		39S ribosomal protein L13, mitochondrial	-0.195517	-0.0322264	-0.303152	-0.0606681	-0.335372	-0.338488	-0.276765	-0.13733	14
J3KPT4;Q9H4I3	TRABD	Known mitochondrial		TraB domain-containing protein	-0.373963	-0.173791	-0.255494	-0.0711029	-0.303614	-0.169323	-0.310206	-0.137288	10
Q9Y5U2;C9JJV1;A6NCC9;E9PME3;C9JHT9	TSSC4			Protein TSSC4	0.265557	-0.0495017	0.167358	-0.220681	0.0867838	-0.146563	0.175088	-0.137209	9
P42658;E9PF59;E9PDL2	DPP6			Dipeptidyl aminopeptidase-like protein 6	1.90731	0.422341	1.69243	-0.460389	2.33093	-0.597387	2.00173	-0.137203	20
Q96DI7	SNRNP40			U5 small nuclear ribonucleoprotein 40 kDa protein	-0.0953734	-0.104651	-0.252982	-0.146116	-0.201808	-0.161314	-0.181886	-0.137161	31
P21127;A0A0D9SEI3;A0A0D9SER5;A0A0D9SEN2	CDK11B			Cyclin-dependent kinase 11B	-0.182393	-0.192431	-0.0992471	-0.119056	-0.149889	-0.10149	-0.143437	-0.137124	42
Q9NQS7	INCENP			Inner centromere protein	-0.799646	-0.566143	-0.282053	0.0418037	0.201383	0.0332292	-0.236328	-0.137055	19
Q03111	MLLT1			Protein ENL	0.0727232	-0.248999	-0.0858948	0.0743684	-0.470289	-0.262227	-0.143628	-0.137024	11
Q9UNL2;C9JA28;C9J365	SSR3			Translocon-associated protein subunit gamma	-0.0768889	-0.299969	-0.382645	-0.256442	0.529771	0.109427	0.0744277	-0.137003	4
P51398;V9GYL9;V9GZ03;V9GYJ9	DAP3	Known mitochondrial		28S ribosomal protein S29, mitochondrial	-0.177768	0.0395595	-0.464007	-0.211682	-0.344721	-0.255598	-0.324034	-0.136606	27
Q96EY7	PTCD3	Known mitochondrial		Pentatricopeptide repeat domain-containing protein 3, mitochondrial	-0.0139896	0.0539454	-0.260964	-0.267114	-0.187921	-0.217306	-0.150534	-0.136458	30
Q14692	BMS1			Ribosome biogenesis protein BMS1 homolog	-0.351277	-0.00491356	-0.640681	-0.145941	-0.425521	-0.270695	-0.467354	-0.136426	51
I3VM54;Q9Y2K7	KDM2A			Lysine-specific demethylase 2A	-0.455396	-0.126423	-0.297307	0.0874628	-0.525974	-0.413384	-0.42303	-0.136347	12
Q9NZ56	FMN2			Formin-2	0.0626743	-0.240742	0.170951	-0.0547519	0.423524	-0.119416	0.227084	-0.136257	11
O00505	KPNA3			Importin subunit alpha-4	-0.00115464	-0.155341	0.0749164	-0.174882	0.129085	-0.0801184	0.0686021	-0.136199	19
O43924;B8ZZK5;C9IZ52	PDE6D			Retinal rod rhodopsin-sensitive cGMP 3,5-cyclic phosphodiesterase subunit delta	0.172616	-0.172734	0.384934	-0.18774	0.370834	-0.0518178	0.312665	-0.136136	5
Q8N5I9;A0A087WT30;J3KN91	C12orf45			Uncharacterized protein C12orf45	-0.0916482	0.0234683	-0.275542	-0.186738	-0.75577	-0.260117	-0.348121	-0.136056	6
Q8TDH9;G5E931;A0A0D9SEU2;A0A0A0MTN6;H3BN57	BLOC1S5;BLOC1S5-TXNDC5			Biogenesis of lysosome-related organelles complex 1 subunit 5	0.218719	0.103397	0.189919	-0.475314	0.208143	-0.094495	0.205643	-0.135951	8
C9JNE2;Q9Y530;C9J5P1;C9JXC3	OARD1			O-acetyl-ADP-ribose deacetylase 1	0.332049	0.0204844	0.292428	-0.611998	0.228357	0.0863761	0.284909	-0.135908	11
G5EA36	CDC27				-0.176658	-0.337248	0.108625	0.0265876	-0.00233905	-0.119981	-0.0187172	-0.135877	24
O15090;K7EKT4	ZNF536			Zinc finger protein 536	-0.52311	-0.329631	-0.561068	-0.0961751	0.00187425	-0.00127013	-0.337053	-0.135866	26
P57721;E9PFP8;J3QT27	PCBP3			Poly(rC)-binding protein 3	-0.0512795	-0.0890525	0.0368901	-0.319082	0.093425	-0.0163515	0.0275693	-0.135824	24
G5E9E7;A0A087X0K9	TJP1				-0.336282	-0.475314	-0.0157242	0.0184917	0.112233	-0.00183338	-0.0678683	-0.135565	75
Q13123;E7EQZ7	IK			Protein Red	-0.187839	-0.245557	-0.285091	-0.0855426	0.0253123	-0.0815832	-0.143314	-0.135565	46
Q5VZL5;H7C1I7	ZMYM4			Zinc finger MYM-type protein 4	-0.170508	-0.18313	-0.225143	-0.108659	-0.107337	-0.115988	-0.166859	-0.135538	39
P38919;I3L3H2	EIF4A3			Eukaryotic initiation factor 4A-III;Eukaryotic initiation factor 4A-III, N-terminally processed	-0.0660497	-0.0395476	-0.105147	-0.181444	-0.213604	-0.190075	-0.126927	-0.135354	47
E9PPJ5;E9PLM6;P21741	MDK			Midkine	0.413161	-0.495085	0.670568	-0.380841	1.51999	0.326537	0.9489	-0.135264	14
Q5JS98;P40426;U3KQA2;H0Y5D0	PBX3			Pre-B-cell leukemia transcription factor 3	-0.6214	-0.844095	0.388465	0.0684644	0.395282	0.171207	0.126198	-0.135185	13
Q9UBS4	DNAJB11			DnaJ homolog subfamily B member 11	-0.198196	-0.276852	-0.382401	-0.240963	0.297485	0.0842003	-0.0650181	-0.135179	27
Q53H47	SETMAR			Histone-lysine N-methyltransferase SETMAR;Histone-lysine N-methyltransferase;Transposon Hsmar1 transposase	-0.222246	0.0600474	0.14978	-0.191244	-0.262504	-0.297626	-0.0993965	-0.135037	15
P28799;K7EKL3;K7EQ05	GRN			Granulins;Acrogranin;Paragranulin;Granulin-1;Granulin-2;Granulin-3;Granulin-4;Granulin-5;Granulin-6;Granulin-7	0.255682	-0.157271	0.479644	-0.166503	0.834388	-0.0827897	0.543133	-0.135031	5
P27707;D6RFG8;D6RCP9	DCK			Deoxycytidine kinase	0.163241	-0.0515936	0.475707	-0.011239	-0.0341898	-0.367955	0.217016	-0.13501	12
O94864	SUPT7L			STAGA complex 65 subunit gamma	-0.195897	-0.10262	-0.112662	-0.0745625	-0.0789903	-0.232413	-0.128351	-0.13491	7
Q5BJF6	ODF2			Outer dense fiber protein 2	-0.063575	-0.192249	-0.130508	-0.0863236	0.160791	-0.127163	-0.0056375	-0.134588	15
H0YGR4;Q9Y3B8;H0YG54;F5GYG5	REXO2	Known mitochondrial		Oligoribonuclease, mitochondrial	0.150949	0.383497	-0.957944	-0.73586	-1.05119	-0.272419	-0.50932	-0.134535	7
Q8NBM8;E7EVZ5	PCYOX1L			Prenylcysteine oxidase-like	0.229342	-0.189746	0.0773797	-0.0034666	0.343806	-0.22006	0.220949	-0.134535	15
Q8N5C6	SRBD1	Predicted mitochondrial		S1 RNA-binding domain-containing protein 1	-0.0352391	-0.0134216	-0.135047	-0.139013	-0.000461761	-0.261846	-0.0557962	-0.13453	22
Q8NFC6	BOD1L1			Biorientation of chromosomes in cell division protein 1-like 1	-0.196938	-0.299205	-0.0964372	0.0533895	0.203139	-0.178894	-0.019882	-0.134065	101
P30041	PRDX6	Predicted mitochondrial		Peroxiredoxin-6	0.0267293	0.0794293	0.0553346	-0.190487	-0.350578	-0.319982	-0.0780204	-0.133955	30
Q6UXV4;A0A087WYF7;A0A087WUX8	APOOL	Known mitochondrial		MICOS complex subunit MIC27	0.174406	-0.053344	0.054779	-0.138188	0.139208	-0.214692	0.123666	-0.133902	14
Q8N0W3;J3KSP6	FUK			L-fucose kinase	0.321813	0.267835	0.0714881	-0.498158	-0.112896	-0.282333	0.104529	-0.133807	11
Q7Z434	MAVS	Known mitochondrial		Mitochondrial antiviral-signaling protein	0.187894	-0.108021	-0.163607	-0.251178	0.466027	-0.0493375	0.186158	-0.133712	22
P09110;C9JDE9;H7C131;H0Y4D4	ACAA1	Predicted mitochondrial	Peroxisomedb	3-ketoacyl-CoA thiolase, peroxisomal	0.101112	-0.143118	-0.0614658	-0.104542	0.163885	-0.153896	0.0709343	-0.133696	18
P82663;E7EPW2	MRPS25	Known mitochondrial		28S ribosomal protein S25, mitochondrial	-0.0957278	0.0699771	-0.44385	-0.262157	-0.26913	-0.232243	-0.262579	-0.133501	17
Q6UB99	ANKRD11			Ankyrin repeat domain-containing protein 11	-0.303187	-0.424881	0.666302	-0.0720884	0.360196	0.0553346	0.295159	-0.133285	14
Q9UJV9;J3KNN5	DDX41			Probable ATP-dependent RNA helicase DDX41	-0.236265	-0.0569864	-0.45908	-0.281965	-0.425637	-0.0713303	-0.370278	-0.133158	37
J3QQY0;J3KSZ8;Q68DK7	MSL1			Male-specific lethal 1 homolog	-0.240606	-0.163737	-0.197666	-0.0984129	0.265797	-0.13714	-0.038673	-0.132847	9
O94913;E9PKN0	PCF11			Pre-mRNA cleavage complex 2 protein Pcf11	-0.211064	-0.206379	-0.0992471	0.00963388	0.00705191	-0.212417	-0.0983408	-0.132631	41
Q969H8;M0QXF7;M0QYN0	MYDGF			Myeloid-derived growth factor	-0.156097	-0.199239	-0.429013	-0.207928	0.15017	-0.000187559	-0.125573	-0.132546	7
Q9NUQ7;D6RGX2;H0YA18	UFSP2			Ufm1-specific protease 2	-0.0263667	-0.0940793	-0.175257	-0.316187	0.292193	-0.00489907	0.0435778	-0.132541	19
Q9H582	ZNF644			Zinc finger protein 644	-0.315468	-0.385997	-0.187346	0.0677764	0.237686	-0.114879	-0.0684884	-0.132467	14
O43567;C9J8T4;C9JYN7	RNF13			E3 ubiquitin-protein ligase RNF13	0.423524	-0.163833	0.411752	0.0968015	0.0048968	-0.368086	0.292742	-0.132441	6
Q96AC1;H0YJ34;A0A0U1RRM8	FERMT2			Fermitin family homolog 2	-0.120279	-0.155245	0.10742	-0.065159	-0.045491	-0.179188	-0.0163126	-0.132357	47
Q14151	SAFB2			Scaffold attachment factor B2	-0.073454	-0.127337	-0.237558	-0.0862163	-0.0599912	-0.185015	-0.121439	-0.132288	77
Q9BUJ2;A0A0A0MRA5;B7Z4B8;M0R3F1;M0QYZ0	HNRNPUL1			Heterogeneous nuclear ribonucleoprotein U-like protein 1	-0.0293524	-0.100561	-0.194476	-0.172197	0.0054719	-0.124975	-0.0701837	-0.132272	51
Q99598;C4P0D6;C4P0D8;C4P0D4;Q5VVQ1	TSNAX;DISC1			Translin-associated protein X	0.0831112	0.0418037	0.261832	-0.179155	-0.27507	-0.277604	0.0401723	-0.132061	27
Q8N129;A0A0J9YYJ0	CNPY4			Protein canopy homolog 4	0.27274	-0.250526	0.257493	-0.17976	0.62499	0.0210533	0.395319	-0.131766	15
Q3ZCQ8;M0R1Y4;M0R003	TIMM50	Known mitochondrial		Mitochondrial import inner membrane translocase subunit TIM50	-0.216837	-0.195649	-0.290533	-0.029323	-0.451386	-0.176104	-0.316295	-0.131761	19
Q8N4Q1	CHCHD4	Known mitochondrial		Mitochondrial intermembrane space import and assembly protein 40	-0.272942	-0.148881	-0.381555	-0.0934634	-0.190915	-0.153575	-0.279698	-0.131714	7
O96028	WHSC1			Histone-lysine N-methyltransferase NSD2	-0.442673	-0.436022	-0.204466	0.0581087	0.0396999	-0.0617518	-0.189061	-0.131645	37
Q9NXN4	GDAP2			Ganglioside-induced differentiation-associated protein 2	-0.0468168	0.0519985	-0.133005	-0.271966	0.0214797	-0.194955	-0.0513992	-0.131582	8
Q9UNK0;K7EQB1	STX8			Syntaxin-8	-0.0728317	-0.0757024	-0.276171	-0.227	-0.223374	-0.0965144	-0.188195	-0.131534	11
Q8N9N7;H3BSW0;A0A3B3ISV5	LRRC57			Leucine-rich repeat-containing protein 57	0.240131	-0.016979	0.373398	-0.239651	0.385707	-0.146435	0.334568	-0.131455	13
A0A286YEX4;P08651	NFIC			Nuclear factor 1 C-type	-0.327801	-0.157383	-0.247063	-0.0689675	-0.208528	-0.169193	-0.260279	-0.13115	15
O43150	ASAP2			Arf-GAP with SH3 domain, ANK repeat and PH domain-containing protein 2	-0.324708	-0.445185	0.0615688	-0.0333333	-0.337959	0.0394191	-0.188134	-0.131129	18
Q8NC60	NOA1	Known mitochondrial		Nitric oxide-associated protein 1	-0.318938	0.0123541	-0.484954	-0.155534	-0.581411	-0.263577	-0.457666	-0.131092	17
M0QYT0					-0.0179428	0.00992034	0.0366088	-0.182246	-0.00278709	-0.232362	0.00547664	-0.131066	35
Q9BSH5	HDHD3	Known mitochondrial		Haloacid dehalogenase-like hydrolase domain-containing protein 3	0.254594	0.187388	-0.526099	-0.311918	-0.178322	-0.330592	-0.114473	-0.13106	9
Q9H9A6	LRRC40			Leucine-rich repeat-containing protein 40	-0.114332	0.0048968	0.114234	-0.288699	-0.167491	-0.123685	-0.0506021	-0.13085	25
Q9GZR2	REXO4			RNA exonuclease 4	-0.303988	-0.171401	-0.411291	-0.16246	-0.0977643	-0.061255	-0.26509	-0.130834	22
Q9BVM2;Q5JQQ4	DPCD			Protein DPCD	0.244765	0.0238941	0.308011	-0.351884	0.0795658	-0.0892673	0.213959	-0.13065	16
H0YFD6;P40939;A0A2R8Y4F5;A0A2R8YG21	HADHA	Known mitochondrial		Trifunctional enzyme subunit alpha, mitochondrial;Long-chain enoyl-CoA hydratase;Long chain 3-hydroxyacyl-CoA dehydrogenase	0.00762616	-0.00920483	-0.276887	-0.21734	-0.00849355	-0.173645	-0.0868137	-0.130581	88
Q9NQT8	KIF13B			Kinesin-like protein KIF13B	0.054779	-0.159315	0.375735	-0.148209	0.155879	-0.0840891	0.201759	-0.130155	40
Q96FV9;A0A087WWS1	THOC1			THO complex subunit 1	-0.08516	-0.0867831	-0.295624	-0.155614	-0.0802862	-0.147985	-0.150257	-0.129797	36
F2Z2X4;Q9C0E2	XPO4			Exportin-4	-0.0102361	-0.0269692	0.093425	-0.157721	0.136191	-0.210913	0.0744278	-0.129781	20
O43347	MSI1			RNA-binding protein Musashi homolog 1	-0.672957	-0.307626	-0.419893	-0.0623392	-0.943	-0.0345297	-0.662879	-0.129718	11
Q8IV48	ERI1			3-5 exoribonuclease 1	-0.447052	-0.280948	0.0200577	-0.0226541	-0.302422	-0.0975945	-0.229704	-0.129702	12
Q5VUA4	ZNF318			Zinc finger protein 318	0.0360461	-0.262434	-0.0516384	0.0221902	0.185232	-0.163446	0.0598813	-0.129697	42
Q9NPJ3	ACOT13	Predicted mitochondrial		Acyl-coenzyme A thioesterase 13;Acyl-coenzyme A thioesterase 13, N-terminally processed	-0.0170959	0.0532504	-0.24708	-0.320162	0.147437	-0.146388	-0.0299219	-0.129687	7
Q9BS26	ERP44			Endoplasmic reticulum resident protein 44	-0.00505827	-0.149073	-0.353745	-0.285143	0.213752	0.0281448	-0.0297599	-0.129634	28
Q9NXE4;H7C1Q6	SMPD4			Sphingomyelin phosphodiesterase 4	-0.214525	-0.431034	-0.29138	-0.163591	0.479644	0.147697	0.0348496	-0.12956	32
Q96JQ0	DCHS1			Protocadherin-16	-0.316348	-0.39227	0.0261627	0.0499095	0.237808	-0.0812016	0.000288561	-0.129523	47
Q96EE3;K7ELV2;K7EP88;K7ENI5	SEH1L			Nucleoporin SEH1	-0.02116	-0.0399035	-0.0872735	-0.158945	0.0514416	-0.194179	-0.0178844	-0.129487	26
Q6KC79	NIPBL			Nipped-B-like protein	-0.215362	-0.271061	-0.207978	-0.0655062	0.253384	-0.0616465	-0.0394487	-0.129476	68
C9JQD4;O43447	PPIH			Peptidyl-prolyl cis-trans isomerase;Peptidyl-prolyl cis-trans isomerase H	-0.0637258	0.0663992	-0.0606229	-0.283211	-0.221657	-0.194889	-0.1134	-0.129471	20
Q9Y375;H0YL22;H0YNN4;H0YNB7	NDUFAF1	Known mitochondrial		Complex I intermediate-associated protein 30, mitochondrial	-0.18413	0.026021	-0.294774	-0.0648722	-0.333662	-0.379733	-0.269454	-0.129308	13
Q7L8L6	FASTKD5	Known mitochondrial		FAST kinase domain-containing protein 5	-0.00400182	-0.0627762	-0.230076	-0.172945	-0.141605	-0.154586	-0.122214	-0.129292	21
Q7Z3K3	POGZ			Pogo transposable element with ZNF domain	-0.213788	-0.25639	-0.23897	-0.149793	0.0734089	0.00619029	-0.119343	-0.129282	51
Q9UK45;K7ENY5;K7EML7	LSM7			U6 snRNA-associated Sm-like protein LSm7	-0.12751	-0.0408382	0.0454429	-0.176136	-0.127967	-0.175094	-0.0676717	-0.129276	8
O15091	KIAA0391	Known mitochondrial		Mitochondrial ribonuclease P protein 3	-0.244634	-0.0492181	-0.420743	-0.086967	-0.471809	-0.259651	-0.37574	-0.129076	18
Q8IUX1	TMEM126B	Known mitochondrial		Complex I assembly factor TMEM126B, mitochondrial	-0.359009	-0.257511	-0.52558	-0.0197261	-0.595446	-0.119072	-0.489902	-0.128824	3
P00403	MT-CO2	Known mitochondrial		Cytochrome c oxidase subunit 2	0.0176369	-0.0659591	-0.206262	-0.186114	-0.124299	-0.136664	-0.101325	-0.128735	9
Q86XP3;A0A0A0MSJ0	DDX42			ATP-dependent RNA helicase DDX42	-0.122067	-0.146835	-0.121424	-0.111274	0.000288558	-0.128093	-0.07991	-0.128661	63
Q14696	MESDC2			LDLR chaperone MESD	0.0226164	-0.284194	-0.244036	-0.197997	0.388686	0.0719	0.0792382	-0.12865	8
Q96T58	SPEN			Msx2-interacting protein	-0.180332	-0.309628	-0.274494	-0.0227714	-0.0263961	-0.0688162	-0.156761	-0.128361	76
Q4KMQ2	ANO6			Anoctamin-6	0.10044	-0.247988	-0.11221	-0.124519	0.310456	-0.0214529	0.10986	-0.128356	30
Q15054	POLD3			DNA polymerase delta subunit 3	-0.298513	-0.234703	0.264597	0.105812	-0.272071	-0.288399	-0.077792	-0.128277	14
O15381	NVL			Nuclear valosin-containing protein-like	-0.318146	-0.223037	-0.257287	0.0127833	-0.0684985	-0.185852	-0.21068	-0.128267	34
Q9BQ70;Q9H7D3;H3BSP8;H3BQ53	TCF25			Transcription factor 25	0.163499	-0.209945	1.81549	-0.155663	0.240742	-0.0249128	0.956404	-0.128067	16
Q9GZL7	WDR12			Ribosome biogenesis protein WDR12	0.0416635	0.0194884	-0.199918	-0.190009	-0.430392	-0.225447	-0.183354	-0.127878	25
P49750;H0YIQ2;F8VU51	YLPM1			YLP motif-containing protein 1	-0.117772	-0.140142	-0.260567	-0.112927	-0.0458483	-0.130381	-0.138659	-0.127773	100
Q9UNP9;E9PKY5;E9PEQ6	PPIE			Peptidyl-prolyl cis-trans isomerase E;Peptidyl-prolyl cis-trans isomerase	0.0315363	-0.188759	-0.174931	0.00100953	-0.197683	-0.204582	-0.10995	-0.12771	17
P82673	MRPS35	Known mitochondrial		28S ribosomal protein S35, mitochondrial	-0.0404375	0.0840642	-0.325467	-0.339546	-0.277552	-0.159025	-0.209011	-0.127673	17
P49643	PRIM2			DNA primase large subunit	-0.377051	-0.43692	0.314986	0.315566	-0.302102	-0.390264	-0.0866708	-0.127526	10
Q52LJ0	FAM98B			Protein FAM98B	0.0433446	-0.0766759	0.110363	-0.192579	0.0473989	-0.114988	0.0673634	-0.127279	26
Q9UPQ0;D6RD46;H0Y8P3	LIMCH1			LIM and calponin homology domains-containing protein 1	0.0167816	0.164915	-0.116708	-0.26505	-0.53996	-0.333771	-0.194416	-0.127247	86
P46736;A0A087WZR3;H9KVA9;A0A0D9SF50;X6RJS7	BRCC3			Lys-63-specific deubiquitinase BRCC36	0.206268	0.0201999	0.175812	-0.148433	-0.0923555	-0.268017	0.102676	-0.127216	12
O43818	RRP9			U3 small nucleolar RNA-interacting protein 2	-0.174198	-0.0170959	-0.391986	-0.139792	-0.287184	-0.231989	-0.281714	-0.126932	17
O75934	BCAS2			Pre-mRNA-splicing factor SPF27	-0.0703453	-0.0782133	-0.275664	-0.116192	-0.138791	-0.188266	-0.159095	-0.126838	27
Q9BZZ5;G3V1C3;H0YER7	API5			Apoptosis inhibitor 5	-0.00432013	-0.0509059	-0.106374	-0.178127	-0.0174316	-0.154442	-0.0420012	-0.126759	35
Q16594;D6RIE8;D6RGK3;D6RIV9;D6RHW1;D6RIY1	TAF9			Transcription initiation factor TFIID subunit 9	-0.0887763	-0.0242965	-0.127857	0.0177795	-0.275699	-0.41085	-0.16189	-0.126644	14
Q9P275;A0A075B784	USP36			Ubiquitin carboxyl-terminal hydrolase 36;Ubiquitin carboxyl-terminal hydrolase	-0.319622	-0.0298974	-0.366466	-0.144648	-0.278566	-0.211231	-0.321105	-0.126638	23
Q96MX6;Q8ND98	WDR92;DKFZp434B156			WD repeat-containing protein 92	0.0734089	0.0302654	-0.0314004	-0.225784	-0.161153	-0.198163	-0.0365357	-0.126586	19
Q9NQT4;M0R050	EXOSC5			Exosome complex component RRP46	-0.208928	-0.114254	-0.215094	-0.0998964	-0.217927	-0.166017	-0.213978	-0.126444	13
C9J0K6;P30626;B4DHQ6	SRI			Sorcin	0.153546	0.0996318	0.170566	-0.330882	-0.208028	-0.181477	0.0489429	-0.126397	17
Q8TCJ2	STT3B			Dolichyl-diphosphooligosaccharide--protein glycosyltransferase subunit STT3B	-0.214491	-0.356181	-0.31045	-0.162557	0.280362	0.102725	-0.0575218	-0.126334	18
P42566;B1AUU8	EPS15			Epidermal growth factor receptor substrate 15	0.191942	-0.0369402	0.0942361	-0.09968	0.0173518	-0.25044	0.102949	-0.126266	25
Q15274;C9JCJ5	QPRT			Nicotinate-nucleotide pyrophosphorylase [carboxylating]	-0.093602	-0.284757	0.0443242	-0.33743	0.0698396	0.184598	0.00862076	-0.126145	11
A0A087WUH1;Q7Z4K8;A0A0A0MS35;F5GYK0;Q5VT61	TRIM46			Tripartite motif-containing protein 46	0.206643	-0.261396	0.591296	-0.0166579	0.298658	-0.110838	0.37503	-0.126134	16
Q6GMV2;C9IYN9	SMYD5	Predicted mitochondrial		SET and MYND domain-containing protein 5	-0.0538531	-0.115629	-0.205713	-0.139983	-0.205513	-0.122256	-0.153233	-0.125919	10
P35250;A0A087WVY3	RFC2			Replication factor C subunit 2	-0.192266	-0.145494	-0.0610894	-0.0412241	-0.232854	-0.195253	-0.160191	-0.125888	25
Q9BYG3;C9J808	NIFK			MKI67 FHA domain-interacting nucleolar phosphoprotein	-0.466098	-0.27221	-0.284317	-0.0946954	-0.223374	-0.022068	-0.320961	-0.125877	30
P11166	SLC2A1			Solute carrier family 2, facilitated glucose transporter member 1	-0.0683926	-0.0567913	-0.322866	-0.184441	-0.167264	-0.138712	-0.182399	-0.125678	9
Q8TAF3	WDR48			WD repeat-containing protein 48	-0.0828203	-0.0942948	0.0446039	-0.0491584	-0.208761	-0.240111	-0.0786196	-0.125578	31
Q9NP72;A0A087X163;Q5W0J0;H0Y6T8	RAB18			Ras-related protein Rab-18	-0.277901	-0.325069	-0.209095	-0.130523	0.141302	0.054779	-0.103266	-0.12529	19
Q9BQG0;I3L1L3	MYBBP1A			Myb-binding protein 1A	-0.424107	-0.0589838	-0.687056	-0.26939	-0.487439	-0.0569714	-0.52858	-0.125064	69
Q5VW32;F5GXQ0;Q5VW33	BROX			BRO1 domain-containing protein BROX	0.211137	0.0210533	0.168899	-0.150417	0.264236	-0.259098	0.215285	-0.124849	16
Q9H0R6;X6R772	QRSL1	Known mitochondrial		Glutamyl-tRNA(Gln) amidotransferase subunit A, mitochondrial	-0.105132	-0.0356827	-0.278269	-0.177865	-0.300733	-0.164787	-0.225363	-0.124671	20
Q01469;I6L8B7	FABP5			Fatty acid-binding protein, epidermal	-0.035313	0.081885	-0.0690432	-0.207528	-0.382777	-0.273587	-0.154115	-0.12465	23
Q9H0B6;A8MZ87	KLC2			Kinesin light chain 2	0.225768	-0.285548	0.472488	-0.0412984	0.457857	-0.0596152	0.389714	-0.124624	57
Q9P015;E5RIZ4;E5RHF4	MRPL15	Known mitochondrial		39S ribosomal protein L15, mitochondrial	-0.123324	0.0268709	-0.324672	-0.156064	-0.297041	-0.259064	-0.245557	-0.124534	23
P49790	NUP153			Nuclear pore complex protein Nup153	-0.148609	-0.191656	-0.260964	-0.0923709	0.0863761	-0.0917251	-0.100386	-0.124493	67
O60701	UGDH			UDP-glucose 6-dehydrogenase	-0.0109918	-0.119119	0.391658	-0.017972	-0.266194	-0.245335	0.0638803	-0.124487	39
Q9H0A0;A0A087WV29	NAT10			N-acetyltransferase 10	-0.334316	-0.210396	-0.422211	-0.0719216	-0.241629	-0.0948802	-0.330834	-0.124472	52
Q9BVI4	NOC4L			Nucleolar complex protein 4 homolog	-0.312688	-0.0930324	-0.413749	-0.127683	-0.522447	-0.152853	-0.413756	-0.124314	25
Q06481	APLP2			Amyloid-like protein 2	0.29678	-0.330955	0.197865	0.0271541	0.325962	-0.0917866	0.27457	-0.124288	13
Q96MF7;E5RFJ1;E5RIM1;A0A087WTZ8;E5RHW9	NSMCE2			E3 SUMO-protein ligase NSE2	-0.244241	-0.229941	0.246712	-0.0679842	-0.254616	-0.0802404	-0.0644297	-0.124199	9
O14813	PHOX2A			Paired mesoderm homeobox protein 2A	-0.221236	-0.499789	0.207143	0.0451634	0.239154	0.0197731	0.0897377	-0.124057	17
Q9UMS4	PRPF19			Pre-mRNA-processing factor 19	-0.0568363	-0.0383767	-0.240111	-0.142274	-0.251796	-0.195385	-0.180114	-0.123864	40
Q6FGG4;O95167;S4R3I5	NDUFA3	Known mitochondrial		NADH dehydrogenase [ubiquinone] 1 alpha subcomplex subunit 3	-0.215396	0.0299829	-0.470569	-0.0878714	-0.388223	-0.337485	-0.354108	-0.123785	3
Q8WU90	ZC3H15			Zinc finger CCCH domain-containing protein 15	-0.214157	-0.255891	-0.114691	0.0881415	-0.0655816	-0.229535	-0.13016	-0.123759	18
P11413	G6PD			Glucose-6-phosphate 1-dehydrogenase	0.093425	0.0356239	0.339023	-0.163009	0.0164963	-0.259167	0.15631	-0.123575	45
O94955	RHOBTB3			Rho-related BTB domain-containing protein 3	-0.453222	-0.244685	-0.297077	-0.0258085	-0.457098	-0.108534	-0.400517	-0.123539	6
Q8N488	RYBP			RING1 and YY1-binding protein	-0.364775	-0.40834	0.476433	-0.0488151	0.347779	0.0479571	0.197652	-0.123423	5
Q9HC35;B5MBZ0	EML4			Echinoderm microtubule-associated protein-like 4	-0.210129	-0.355941	0.28238	-0.0273955	0.192699	-0.0118934	0.103692	-0.123256	62
P50542;B4E0T2	PEX5		Peroxisomedb	Peroxisomal targeting signal 1 receptor	-0.14551	-0.140778	0.0183493	-0.16025	-0.188677	-0.0701484	-0.102491	-0.123203	25
Q9UGU5;B0QXZ8;B0QXZ9	HMGXB4			HMG domain-containing protein 4	-0.364775	-0.380803	-0.175713	-0.00203565	-0.076037	-0.0175339	-0.200592	-0.123162	11
O95336;M0R1L2;M0R261	PGLS			6-phosphogluconolactonase	0.500292	-0.10583	0.664574	-0.102341	0.456701	-0.161847	0.543331	-0.123083	18
O75446	SAP30			Histone deacetylase complex subunit SAP30	0.134878	-0.124016	-0.272506	-0.105628	-0.0770106	-0.13976	-0.0619526	-0.123067	7
Q92804;A0A075B7D9	TAF15			TATA-binding protein-associated factor 2N	-0.165548	-0.122554	-0.160718	-0.0813543	-0.0148639	-0.166535	-0.111996	-0.123062	28
Q8NEY1;A0A0A0MRJ3	NAV1			Neuron navigator 1	0.233397	-0.0900503	-0.156177	-0.110542	-0.00515967	-0.169582	0.0330083	-0.122999	27
Q12792;F8VS81	TWF1			Twinfilin-1	0.0635029	-0.264114	0.275722	-0.0847009	0.228234	-0.030354	0.191984	-0.122978	21
Q13011;M0R248	ECH1	Known mitochondrial	Peroxisomedb	Delta(3,5)-Delta(2,4)-dienoyl-CoA isomerase, mitochondrial	0.0893625	-0.102899	0.129745	-0.0883007	0.0846086	-0.179057	0.101381	-0.122874	31
P55081	MFAP1			Microfibrillar-associated protein 1	-0.15592	-0.120498	-0.182884	-0.107275	-0.232667	-0.140428	-0.190141	-0.122669	29
Q86U44;F5H6D8;B4DTN4;H0YFV6	METTL3			N6-adenosine-methyltransferase 70 kDa subunit	0.133564	0.0209111	0.197362	-0.209562	-0.0617518	-0.19047	0.0938757	-0.122533	29
Q13435;E9PPJ0	SF3B2			Splicing factor 3B subunit 2	-0.141812	-0.132467	-0.197517	-0.0843491	-0.110168	-0.151522	-0.149382	-0.122502	76
P84103;A0A087X2D0	SRSF3			Serine/arginine-rich splicing factor 3	-0.0648269	-0.0767823	-0.25484	-0.159799	-0.150081	-0.131851	-0.154495	-0.122397	16
Q96GM5;F8VRQ4;F8VUB0	SMARCD1			SWI/SNF-related matrix-associated actin-dependent regulator of chromatin subfamily D member 1	-0.261604	-0.248691	-0.171076	-0.0493674	-0.0504426	-0.0770867	-0.15844	-0.122392	41
P20839;C9J381;C9K0R9	IMPDH1			Inosine-5-monophosphate dehydrogenase 1;Inosine-5-monophosphate dehydrogenase	-0.550613	-0.116285	-0.65888	-0.110215	-0.857783	-0.140062	-0.683545	-0.12213	21
Q8WVK2	SNRNP27			U4/U6.U5 small nuclear ribonucleoprotein 27 kDa protein	-0.0735299	-0.184572	-0.203751	-0.0680749	0.00733906	-0.116019	-0.0873757	-0.122099	8
F5H1N7;Q6ZU35	KIAA1211			Uncharacterized protein KIAA1211	-0.278514	-0.0793256	-0.267566	-0.139601	-0.355848	-0.147761	-0.300111	-0.121905	58
Q8NFH5	NUP35			Nucleoporin NUP53	-0.0946954	-0.080988	-0.278969	-0.0882394	-0.0953116	-0.199487	-0.153757	-0.121895	16
Q6UN15	FIP1L1			Pre-mRNA 3-end-processing factor FIP1	-0.174149	-0.164318	-0.259513	-0.0811253	-0.196343	-0.121345	-0.20955	-0.121863	29
Q8IWT6	LRRC8A			Volume-regulated anion channel subunit LRRC8A	-0.234296	-0.280755	-0.251848	-0.0312825	-0.200415	-0.0653703	-0.228695	-0.121649	27
Q8IW35;E9PG22	CEP97			Centrosomal protein of 97 kDa	-0.0347957	-0.0987063	0.214125	-0.178992	-0.234024	-0.0888376	-0.0065406	-0.121617	27
Q9UQR1	ZNF148			Zinc finger protein 148	-0.346408	-0.412731	-0.177229	0.0258793	0.136979	-0.017125	-0.114795	-0.121602	25
Q12849;F5H5I6;H0Y8R1;H0YAK1	GRSF1	Known mitochondrial		G-rich sequence factor 1	-0.429945	-0.218699	-0.361435	-0.0261463	-0.479774	-0.126014	-0.422901	-0.121476	30
Q86VN1;A0A3B3ISW7	VPS36			Vacuolar protein-sorting-associated protein 36	0.245131	0.0465608	0.4336	-0.18218	0.0528332	-0.245301	0.252214	-0.121439	24
Q15006	EMC2	Predicted mitochondrial		ER membrane protein complex subunit 2	-0.0833399	-0.118884	-0.296651	-0.219556	0.201634	-0.0317544	-0.0449303	-0.121361	14
J3KQJ1;Q8NBJ7;C9JL30;C9J660;A8MXB9;H7C3B2;A0A494C1B1;F8WA42;E9PBT8	SUMF2			Sulfatase-modifying factor 2	0.129085	-0.064148	-0.021614	-0.104434	0.175684	-0.198709	0.0968151	-0.121335	16
Q9P0S3;F6WST4;A0A1B0GXE7	ORMDL1			ORM1-like protein 1	-0.231566	-0.243216	-0.195847	-0.205863	0.187388	0.0652966	-0.067198	-0.121246	4
Q9BUQ8	DDX23			Probable ATP-dependent RNA helicase DDX23	-0.0149368	-0.152628	-0.189565	-0.14046	0.166073	-0.0714364	-0.00550718	-0.121063	64
Q92878;A0A1W2PQ90;A0A494C1B7	RAD50			DNA repair protein RAD50	-0.112428	-0.0456399	0.0139266	-0.106762	-0.212685	-0.21568	-0.100742	-0.12099	120
A0A087WUQ6;P07203;A0A2R8Y6B6	GPX1	Known mitochondrial		Glutathione peroxidase;Glutathione peroxidase 1	0.292311	0.46069	-0.26498	-0.283299	-0.841508	-0.834467	-0.198223	-0.120974	12
Q9NYY8	FASTKD2	Known mitochondrial		FAST kinase domain-containing protein 2	-0.431851	-0.160169	-0.47335	-0.00685463	-0.597103	-0.203137	-0.499076	-0.120901	14
Q92466;A0A087X0X5	DDB2			DNA damage-binding protein 2	-0.228165	-0.252638	-0.0912178	-0.362084	0.717561	0.190931	0.196124	-0.120869	19
Q9Y5Q9;A0A494C1S7	GTF3C3			General transcription factor 3C polypeptide 3	-0.11984	-0.117271	-0.235739	-0.0503082	-0.157383	-0.198394	-0.170183	-0.120723	36
Q8TCS8	PNPT1	Known mitochondrial		Polyribonucleotide nucleotidyltransferase 1, mitochondrial	-0.217826	0.0163537	-0.364441	-0.159718	-0.40767	-0.230025	-0.327668	-0.120702	52
G5EA30;Q92879	CELF1			CUGBP Elav-like family member 1	-0.175957	-0.160766	-0.150577	-0.0380803	-0.276695	-0.166859	-0.200056	-0.120671	20
P20700;E9PBF6;A0A0D9SFE5	LMNB1			Lamin-B1	-0.0575118	-0.164124	-0.168074	-0.107477	0.0694271	-0.0914022	-0.0487853	-0.120665	98
A6NHX0	GATSL2			GATS-like protein 2	0.0199154	-0.200266	0.201759	-0.206312	-0.0415211	0.032524	0.0637928	-0.120326	6
H3BM14;H3BM74;Q9Y5A7;C9JRT6;F8WDB6	NUB1			NEDD8 ultimate buster 1	0.0561673	-0.030413	0.257131	-0.0938483	-0.208978	-0.244736	0.0472824	-0.120226	20
Q8TBC4	UBA3			NEDD8-activating enzyme E1 catalytic subunit	0.0601858	0.00432164	0.212507	-0.229771	0.0980152	-0.144951	0.125034	-0.1202	22
B8ZZQ6;P06454;B8ZZA1;B8ZZW7;H7C2N1	PTMA			Prothymosin alpha;Prothymosin alpha, N-terminally processed;Thymosin alpha-1	-0.228892	-0.0914022	-0.0133051	-0.0363927	-0.460608	-0.24035	-0.222751	-0.120169	11
E7EPT4;P19404	NDUFV2	Known mitochondrial		NADH dehydrogenase [ubiquinone] flavoprotein 2, mitochondrial	-0.02116	-0.0137712	-0.338688	-0.129402	-0.202306	-0.224975	-0.181498	-0.120127	15
P04843;B7Z4L4	RPN1	Predicted mitochondrial		Dolichyl-diphosphooligosaccharide--protein glycosyltransferase subunit 1	-0.15117	-0.293218	-0.413403	-0.177784	0.228603	0.0844725	-0.0876976	-0.120064	62
P41250	GARS	Known mitochondrial		Glycine--tRNA ligase	-0.142624	-0.0637258	0.0255958	-0.133527	-0.277481	-0.164108	-0.126161	-0.11984	60
P30414;A0A087WYW3	NKTR	Predicted mitochondrial		NK-tumor recognition protein;Putative peptidyl-prolyl cis-trans isomerase	0.122076	-0.0721491	-0.165742	-0.234041	-0.0427837	-0.0597054	-0.0239786	-0.119808	27
X6R3N0;Q5K4L6	SLC27A3	Predicted mitochondrial		Long-chain fatty acid transport protein 3	0.457542	-0.22048	0.234624	-0.172522	1.07307	0.0226164	0.633416	-0.119578	16
P62807	HIST1H2BC			Histone H2B type 1-C/E/F/G/I	-0.2388	-0.419951	-0.144983	-0.0323739	0.0896338	0.0515809	-0.0913459	-0.119427	30
Q8IX12;A0A0C4DGG8;F5H1H2;F5H2E6	CCAR1			Cell division cycle and apoptosis regulator protein 1	-0.091925	-0.0724069	-0.273047	-0.148497	-0.165337	-0.138505	-0.17486	-0.119406	52
Q96P11	NSUN5			Probable 28S rRNA (cytosine-C(5))-methyltransferase	-0.366057	-0.184769	0.0589399	0.0176369	-0.198129	-0.201543	-0.157743	-0.119401	27
A0A0G2JIS2;A2ABF8;A0A0G2JIR1;Q96KQ7;A2ABF9;A0A0G2JK64;A0A0G2JRR0;A0A0G2JRN8	EHMT2			Histone-lysine N-methyltransferase EHMT2	-0.326046	-0.245437	-0.152115	-0.0142519	-0.22781	-0.107088	-0.233572	-0.11915	46
Q9ULU4	ZMYND8			Protein kinase C-binding protein 1	-0.0922479	-0.17643	-0.332081	-0.125951	-0.0158555	-0.0571665	-0.14055	-0.119019	43
Q9Y2Q9;H0YAT2;E5RGC7;H7C5V3;E5RFH3	MRPS28	Known mitochondrial		28S ribosomal protein S28, mitochondrial	-0.0675154	-4.32543e-05	-0.266646	-0.216166	-0.181706	-0.149249	-0.169642	-0.118967	14
P52272;A0A087X0X3	HNRNPM			Heterogeneous nuclear ribonucleoprotein M	-0.104372	-0.129402	-0.144281	-0.100113	-0.0544822	-0.127289	-0.100577	-0.118873	92
Q96I25;Q5W011;Q5W010	RBM17			Splicing factor 45	-0.210813	-0.106902	-0.389697	-0.119934	-0.225498	-0.129639	-0.273087	-0.118795	33
Q9BYD3;K7ES61;X6RAY8;K7ELQ0	MRPL4	Known mitochondrial		39S ribosomal protein L4, mitochondrial	-0.0904649	0.0136409	-0.367713	-0.127384	-0.331191	-0.255167	-0.257787	-0.11879	15
Q9UQ35	SRRM2			Serine/arginine repetitive matrix protein 2	-0.0956354	-0.104666	-0.245779	-0.141717	-0.0471446	-0.109468	-0.127069	-0.118523	109
Q96T23;H0YER1;H0YCN2	RSF1			Remodeling and spacing factor 1	-0.137489	-0.0764932	-0.289563	-0.120216	-0.178078	-0.159686	-0.200288	-0.118398	71
Q9Y2S7;B4DEM9	POLDIP2	Known mitochondrial		Polymerase delta-interacting protein 2	-0.294969	-0.0571665	-0.341281	-0.117975	-0.477944	-0.182639	-0.369327	-0.118351	20
Q9Y2W1;A0A3B3ITZ9	THRAP3			Thyroid hormone receptor-associated protein 3	-0.172913	-0.105691	-0.274617	-0.144138	-0.155598	-0.105535	-0.200095	-0.118341	79
P23786;A0A1B0GVF3;A0A1B0GV75;A0A1B0GTB8;A0A1B0GWC0	CPT2	Known mitochondrial		Carnitine O-palmitoyltransferase 2, mitochondrial	0.226508	0.0854246	-0.229738	-0.223155	0.0606008	-0.241185	0.0312493	-0.118341	42
Q9UMZ2	SYNRG			Synergin gamma	0.147046	0.0297002	0.106616	-0.170703	0.0874628	-0.226713	0.113923	-0.118315	22
O14972;A8MTY9;A8MY26	DSCR3			Down syndrome critical region protein 3	0.0900404	-0.0917251	0.151339	-0.129245	0.219711	-0.133733	0.15467	-0.118111	9
O00268;A0A0G2JRY5	TAF4			Transcription initiation factor TFIID subunit 4	-0.126045	-0.139172	-0.234991	-0.0663216	0.0236102	-0.150049	-0.108565	-0.118033	24
P23246	SFPQ			Splicing factor, proline- and glutamine-rich	-0.123481	-0.15449	-0.278181	-0.0820565	-0.042754	-0.118226	-0.144861	-0.117954	80
P57103	SLC8A3	Known mitochondrial		Sodium/calcium exchanger 3	0.396817	-0.190075	-0.247251	-0.388034	0.800082	0.168642	0.378623	-0.117824	12
Q96A49	SYAP1			Synapse-associated protein 1	-0.135459	-0.190339	0.0508847	0.00158601	-0.234737	-0.17262	-0.101536	-0.117824	24
P42166	TMPO			Lamina-associated polypeptide 2, isoform alpha;Thymopoietin;Thymopentin	-0.238085	-0.225548	-0.189664	-0.0766606	0.0871912	-0.0561162	-0.10626	-0.11749	53
Q13371	PDCL			Phosducin-like protein	0.0388575	-0.100237	0.173	-0.0963292	-0.312742	-0.156611	-0.0194579	-0.117464	14
Q12789	GTF3C1			General transcription factor 3C polypeptide 1	-0.151618	-0.121769	-0.18774	-0.0601867	-0.0785941	-0.172522	-0.1386	-0.117427	107
E9PHI4;O94901	SUN1			SUN domain-containing protein 1	0.0197731	-0.375384	-0.196426	-0.144138	0.564915	0.124063	0.165991	-0.11736	38
Q15542	TAF5			Transcription initiation factor TFIID subunit 5	-0.168382	-0.0507714	-0.157818	0.0464211	-0.5245	-0.381724	-0.273797	-0.117349	17
Q9UKV5;R4GNG2	AMFR			E3 ubiquitin-protein ligase AMFR	-0.29775	-0.313656	-0.201958	-0.202107	0.323658	0.126841	-0.0319019	-0.117276	12
B1AVT0;P49760	CLK2			Dual specificity protein kinase CLK2	-0.294119	-0.293324	-0.109437	0.0316775	0.00115371	-0.108456	-0.12904	-0.117266	11
Q15233;H7C367;C9JYS8	NONO			Non-POU domain-containing octamer-binding protein	-0.13641	-0.129765	-0.229112	-0.0816291	-0.159815	-0.139999	-0.174578	-0.116906	71
G3V0I5;P49821;B4DE93;E9PMX3	NDUFV1	Known mitochondrial		NADH dehydrogenase [ubiquinone] flavoprotein 1, mitochondrial	-0.0928017	0.0282862	-0.37062	-0.203219	-0.230821	-0.187494	-0.22696	-0.11688	38
Q6UVJ0	SASS6			Spindle assembly abnormal protein 6 homolog	-0.384207	-0.350357	0.0750534	0.210514	-0.621355	-0.277359	-0.28065	-0.116854	11
P05114;A6NEL0;A6NL93	HMGN1			Non-histone chromosomal protein HMG-14	-0.242413	-0.378138	0.0143553	-0.0621133	0.474254	0.0558898	0.113047	-0.116749	12
P25440;H0Y6K2;A0A140T9E9;A0A0G2JK44;A0A140T9V2;U3KQA6;A0A0G2JHL0;A0A0G2JHN8;A0A140T9F7	BRD2			Bromodomain-containing protein 2	-0.154233	-0.137664	-0.194691	-0.207994	0.116365	-0.0112826	-0.0707796	-0.116671	30
P51397;B4DQ75	DAP			Death-associated protein 1	-0.11402	0.024887	0.0430645	-0.242004	0.00388999	-0.145478	-0.0208234	-0.116614	4
P55011;G3XAL9	SLC12A2			Solute carrier family 12 member 2	-0.20224	-0.376714	0.00158601	0.0384361	-0.28279	-0.0433932	-0.156123	-0.116348	20
Q9BVG4	PBDC1			Protein PBDC1	0.0399806	-0.0448956	0.415759	-0.0619326	-0.112615	-0.250491	0.131813	-0.116145	13
O75027;B4DGL8;A0A087WW65;A0A2R8Y473	ABCB7	Known mitochondrial		ATP-binding cassette sub-family B member 7, mitochondrial	0.0597706	-0.163963	-0.000346329	-0.127936	0.117296	-0.0585331	0.059706	-0.116145	17
Q8N163;H0YB24;G3V119	CCAR2			Cell cycle and apoptosis regulator protein 2	0.0708015	-0.0850834	0.0380147	-0.121848	0.090718	-0.14151	0.0666748	-0.115957	69
O43929	ORC4			Origin recognition complex subunit 4	-0.0694216	-0.121816	-0.307144	-0.0380508	-0.353284	-0.191261	-0.23783	-0.115681	17
Q9HBE1	PATZ1			POZ-, AT hook-, and zinc finger-containing protein 1	-0.214257	-0.362529	-0.104977	0.066537	0.040121	-0.0833552	-0.0892622	-0.11567	16
Q9NQZ2	UTP3			Something about silencing protein 10	-0.460628	0.00992034	-0.630394	-0.186131	-0.529031	-0.179204	-0.538339	-0.115571	18
Q9NPD3;E9PI41	EXOSC4			Exosome complex component RRP41	-0.107415	-0.0759458	-0.0878867	-0.103147	-0.196971	-0.168933	-0.129981	-0.115483	14
Q16576;E9PC52	RBBP7			Histone-binding protein RBBP7	-0.0669562	-0.109452	-0.0117771	-0.0684985	-0.187494	-0.169874	-0.0868904	-0.115342	30
Q9H1A4;H0Y564	ANAPC1			Anaphase-promoting complex subunit 1	-0.119996	-0.166632	-0.0256616	-0.0377101	-0.0869516	-0.143994	-0.0770055	-0.115009	31
P60983;G3V4P8	GMFB	Predicted mitochondrial		Glia maturation factor beta	0.065848	-0.201609	0.53077	0.0760118	0.241718	-0.239702	0.292311	-0.114764	16
Q5T6F2	UBAP2			Ubiquitin-associated protein 2	-0.180283	-0.166584	0.0328061	-0.0809422	-0.0643592	-0.0981349	-0.0679893	-0.114748	16
P78406;E9PQ57;E9PPG9	RAE1			mRNA export factor	-0.0622187	-0.0387619	-0.146324	-0.131945	-0.1551	-0.176789	-0.120603	-0.114681	24
O43281	EFS			Embryonal Fyn-associated substrate	-0.247286	-0.275035	0.0318186	0.0476779	-0.581087	-0.134746	-0.243979	-0.114629	9
H0Y4T4	CEP170				-0.334062	-0.336756	0.202261	-0.0592093	0.269751	0.0277203	0.0701145	-0.114551	23
P05091	ALDH2	Known mitochondrial		Aldehyde dehydrogenase, mitochondrial	0.10541	-0.00872582	-0.168431	-0.204516	0.0117819	-0.137156	-0.01265	-0.114499	39
P82909	MRPS36	Known mitochondrial		28S ribosomal protein S36, mitochondrial	0.0371714	-0.0744107	0.0214797	-0.0759761	0.236707	-0.196376	0.101829	-0.114467	11
Q9H9B1;A0A1B0GV09;A0A1B0GU48;A0A0C4DGF8	EHMT1			Histone-lysine N-methyltransferase EHMT1	-0.362547	-0.26131	-0.153045	0.00100953	-0.171287	-0.0950651	-0.225897	-0.11442	45
Q96SI1;V9GYY8	KCTD15			BTB/POZ domain-containing protein KCTD15	-0.0591191	-0.211949	0.494364	-0.00768112	-0.125101	-0.130966	0.131146	-0.11441	18
P58546;C9JL85	MTPN			Myotrophin	0.0521377	-0.100561	0.173383	-0.0730594	-0.0536584	-0.171368	0.0602734	-0.114405	15
E9PCW1;O95249;B4DQA8;G5E9T8;K7EJC8	GOSR1			Golgi SNAP receptor complex member 1	-0.166503	-0.273849	-0.097008	-0.0914022	0.0172092	0.0082	-0.0801032	-0.114337	14
I3L0E3;Q9Y2R5;E9PE17	hCG_1984214;MRPS17			28S ribosomal protein S17, mitochondrial	-0.057752	0.0517201	-0.386676	-0.24052	-0.163268	-0.170573	-0.196139	-0.114332	8
Q66K74	MAP1S			Microtubule-associated protein 1S;MAP1S heavy chain;MAP1S light chain	0.216362	0.0447438	0.177599	-0.302582	0.183201	-0.106001	0.192489	-0.114316	29
O75695	RP2			Protein XRP2	0.013498	-0.284985	-0.139411	-0.0324625	0.509138	-0.0394883	0.155097	-0.114295	11
Q8NEJ9;H0YJ17	NGDN			Neuroguidin	-0.391664	-0.104573	-0.539729	-0.0999428	-0.537068	-0.137743	-0.48781	-0.113988	21
P23284	PPIB	Predicted mitochondrial		Peptidyl-prolyl cis-trans isomerase B	-0.134984	-0.241253	-0.389943	-0.162299	0.1149	0.0461418	-0.121999	-0.113978	31
A0A087WT99;Q9H0W9;E9PQS1;E9PPB5;E9PJU8	C11orf54			Ester hydrolase C11orf54	0.410341	0.0356239	0.946431	-0.162315	0.105812	-0.228469	0.530137	-0.113968	17
Q9Y3B2;B1AMU4;R4GNH9;R4GMQ7;B1AMU7	EXOSC1			Exosome complex component CSL4	-0.159718	-0.0745018	-0.132151	-0.0940946	-0.305414	-0.175045	-0.197115	-0.113895	12
Q13564	NAE1			NEDD8-activating enzyme E1 regulatory subunit	0.113834	0.00705191	0.142609	-0.1376	0.0655723	-0.220379	0.107688	-0.113895	33
F8VXI8;F8VX10;Q9H9L4;H0YHR2;H0YIQ8	KANSL2			KAT8 regulatory NSL complex subunit 2	-0.372767	-0.232481	-0.283071	0.0226164	-0.22132	-0.143261	-0.291051	-0.113806	10
Q96SB8;C9JMN1	SMC6			Structural maintenance of chromosomes protein 6	-0.341775	-0.0638313	-0.277499	-0.167086	-0.0641631	-0.112132	-0.222863	-0.113733	39
P35659;A0A494C028;H0Y993;B4DFG0;A0A494C198;D6RDA2	DEK			Protein DEK	-0.270191	-0.154474	-0.0267634	-0.102791	0.054779	-0.0846091	-0.0742385	-0.113655	42
P62873;F6UT28	GNB1	Predicted mitochondrial		Guanine nucleotide-binding protein G(I)/G(S)/G(T) subunit beta-1	-0.0748208	-0.0695427	-0.491003	-0.23863	-0.1721	-0.0405266	-0.235291	-0.113624	30
E7EWR4	CSTF2				-0.0873041	-0.155277	-0.0942948	-0.0143247	-0.12334	-0.176479	-0.101562	-0.113546	24
Q9NRP2;H3BNN8	CMC2	Known mitochondrial		COX assembly mitochondrial protein 2 homolog	-0.125353	-0.0821176	-0.173938	-0.11541	0.0724488	-0.14358	-0.0716234	-0.113484	10
H7C0N4;H7C561	SF1				-0.510375	-0.175859	-0.563625	-0.096468	-0.347325	-0.0701484	-0.470809	-0.113463	9
Q9H6R7	C2orf44			WD repeat and coiled-coil-containing protein C2orf44	-0.254461	-0.134889	0.501719	-0.0595851	-0.443281	-0.146723	-0.00498111	-0.113213	15
Q16540;A6NJD9;A8MVT4;A8MYK1;H7C2P7	MRPL23	Known mitochondrial		39S ribosomal protein L23, mitochondrial	-0.193882	-0.0299563	-0.330501	-0.104899	-0.00404519	-0.209912	-0.169902	-0.113042	8
Q9UKF6;G5E9W3	CPSF3			Cleavage and polyadenylation specificity factor subunit 3	-0.172815	-0.162234	-0.0389546	-0.0508162	-0.200299	-0.127951	-0.135618	-0.112911	31
C9JA69;Q8WY36	BBX			HMG box transcription factor BBX	-0.57893	-0.191261	-0.235467	-0.0895283	0.133432	-0.0605478	-0.197727	-0.112698	10
Q14186;Q5JSB5	TFDP1			Transcription factor Dp-1	-0.258201	-0.137457	0.0923428	0.0387171	-0.000620475	-0.253928	-0.0480144	-0.112511	9
Q71DI3	HIST2H3A			Histone H3.2	-0.192348	-0.343476	-0.484732	-0.207228	0.141171	0.164271	-0.155957	-0.112506	19
P52948;A0A3B3ITD8;H7C3P6	NUP98			Nuclear pore complex protein Nup98-Nup96;Nuclear pore complex protein Nup98;Nuclear pore complex protein Nup96	-0.0467571	-0.0983047	-0.222582	-0.112522	-0.0403189	-0.12455	-0.100783	-0.111752	81
Q9BW19	KIFC1			Kinesin-like protein KIFC1	-0.624221	-0.4237	0.0729976	0.0743684	0.207143	-0.0319313	-0.0714364	-0.111685	32
Q06203	PPAT			Amidophosphoribosyltransferase	-0.105442	0.104873	-0.209461	-0.201278	-0.659745	-0.266403	-0.305568	-0.111659	33
O00186	STXBP3			Syntaxin-binding protein 3	0.257373	-0.122915	0.104605	-0.253051	0.441908	0.0275787	0.27457	-0.111565	28
O43156	TTI1			TELO2-interacting protein 1 homolog	-0.0746993	-0.236469	0.206768	0.104471	-0.139681	-0.229129	0.00545268	-0.111399	11
P05165;A0A1B0GU58;A0A1B0GUX9;A0A1B0GWI4;A0A1B0GWA1	PCCA	Known mitochondrial		Propionyl-CoA carboxylase alpha chain, mitochondrial	-0.093956	0.0716254	-0.300662	-0.268869	-0.0698455	-0.157962	-0.151164	-0.111352	33
Q9HC07;V9GY93	TMEM165			Transmembrane protein 165	-0.363364	-0.202539	-0.0504128	0.0277203	-0.841999	-0.170004	-0.382777	-0.1113	6
Q9UKG1	APPL1			DCC-interacting protein 13-alpha	0.20989	-0.0406156	0.328607	-0.137822	-0.024766	-0.157882	0.178611	-0.111191	40
P12270	TPR			Nucleoprotein TPR	-0.0736969	-0.0890371	-0.224503	-0.0897739	-0.116739	-0.15555	-0.136928	-0.111118	222
C9JE12;C9JCW7;Q9BVT8	TMUB1			Transmembrane and ubiquitin-like domain-containing protein 1	-0.00219453	-0.379038	0.00317045	0.0409626	0.62826	-0.0292199	0.241385	-0.111072	7
Q9BU76	MMTAG2			Multiple myeloma tumor-associated protein 2	0.0734089	-0.10925	0.114234	-0.0571515	0.122209	-0.168982	0.103442	-0.111072	16
O95573	ACSL3	Known mitochondrial	Peroxisomedb	Long-chain-fatty-acid--CoA ligase 3	-0.330229	-0.449986	-0.373066	-0.162751	0.266397	0.204767	-0.114894	-0.110983	38
Q92667	AKAP1	Known mitochondrial		A-kinase anchor protein 1, mitochondrial	-0.577681	-0.0764781	-0.645096	-0.139363	-0.63131	-0.11749	-0.617735	-0.110874	31
Q9GZT3;A0A087WUN7;H0YJ40;G3V4X6;G3V2S9;H0YJW7	SLIRP	Known mitochondrial		SRA stem-loop-interacting RNA-binding protein, mitochondrial	-0.116598	0.0268709	-0.367881	-0.153591	-0.305396	-0.216887	-0.259288	-0.110796	15
A0A494C108;Q8N9T8;H0YFD2;F8WFC1	KRI1			Protein KRI1 homolog	-0.301622	-0.182393	-0.298992	0.0724488	-0.306538	-0.241475	-0.30238	-0.110594	26
Q9NXX6	NSMCE4A			Non-structural maintenance of chromosomes element 4 homolog A	-0.260774	-0.0672887	-0.360768	-0.0541377	-0.432727	-0.215396	-0.349695	-0.110443	11
Q09028	RBBP4			Histone-binding protein RBBP4	-0.219438	-0.123497	-0.172376	-0.0685439	-0.255339	-0.140062	-0.215317	-0.110376	31
O94763	URI1			Unconventional prefoldin RPB5 interactor 1	-0.0545871	0.00331442	0.0479571	-0.0751248	-0.331282	-0.272698	-0.103922	-0.110225	23
U3KPY1;U3KQB0;P61218;U3KQS8;F8WC47;B0QYL8;B0QYL9	POLR2F			DNA-directed RNA polymerases I, II, and III subunit RPABC2	-0.0460271	-0.104744	-0.154217	0.00705191	-0.322235	-0.243762	-0.169718	-0.110184	4
Q9UNF0	PACSIN2			Protein kinase C and casein kinase substrate in neurons protein 2	-0.0995718	-0.258736	0.242328	0.0440444	0.113167	-0.131582	0.0921217	-0.110059	23
Q8TB61	SLC35B2			Adenosine 3-phospho 5-phosphosulfate transporter 1	0.00762616	-0.191129	-0.308484	-0.125636	0.0172092	-0.0185127	-0.0868189	-0.109997	9
M0QWZ7;Q9NP81;M0R259	SARS2	Known mitochondrial		Serine--tRNA ligase, mitochondrial	0.0392789	0.0554733	-0.231159	-0.229467	-0.0691794	-0.171677	-0.0827694	-0.109898	29
P16278;E7EQ29	GLB1			Beta-galactosidase	0.291839	-0.102171	0.0097772	-0.287748	0.587365	0.0415233	0.315566	-0.109872	25
Q9BV38;U3KQC1;A0A0A0MQU0;K7EIR0	WDR18			WD repeat-containing protein 18	-0.0575568	-0.00189116	-0.206462	-0.111804	-0.141064	-0.224418	-0.133738	-0.109846	27
Q7Z7L8;A0A087WW59	C11orf96			Uncharacterized protein C11orf96	-0.550761	-0.264426	0.405012	0.122871	-0.44904	-0.219875	-0.131161	-0.109841	12
Q8IZ73	RPUSD2	Predicted mitochondrial		RNA pseudouridylate synthase domain-containing protein 2	-0.103007	-0.240708	0.483364	0.112633	-0.236232	-0.229974	0.0831793	-0.109784	15
Q03701	CEBPZ			CCAAT/enhancer-binding protein zeta	-0.279441	-0.0812474	-0.533221	-0.13841	-0.448292	-0.109857	-0.41643	-0.109649	55
A1L020	MEX3A			RNA-binding protein MEX3A	-0.40152	-0.205231	-0.0817054	0.0615688	-0.40834	-0.201692	-0.288952	-0.109603	22
Q9BSC4	NOL10			Nucleolar protein 10	-0.356495	-0.00728955	-0.577057	-0.144871	-0.581605	-0.182328	-0.501164	-0.109514	30
Q12931;I3L0K7	TRAP1	Known mitochondrial		Heat shock protein 75 kDa, mitochondrial	-0.307037	0.00360232	-0.497893	-0.16895	-0.45038	-0.169956	-0.416134	-0.109431	59
Q92917	GPKOW			G patch domain and KOW motifs-containing protein	-0.138664	-0.208494	0.0747794	-0.0233724	0.041243	-0.102372	-0.00454681	-0.109426	34
P06493;A0A024QZP7;A0A087WZZ9;E5RIU6	CDK1;CDC2	Known mitochondrial		Cyclin-dependent kinase 1	-0.374561	-0.310271	0.507008	0.220206	-0.268921	-0.304648	0.0107226	-0.109343	29
P11279	LAMP1			Lysosome-associated membrane glycoprotein 1	-0.00707212	-0.297112	-0.0653853	-0.0701181	0.112366	0.0216219	0.0152121	-0.109079	10
H0Y6K5;A0A494C070;Q02447;H0Y7L6;A0A494C1G8;A0A494C0Z6	SP3			Transcription factor Sp3	0.0292761	-0.358824	0.0204844	-0.0210137	0.507922	0.0236102	0.204475	-0.108923	8
Q12788;J3KNP2	TBL3			Transducin beta-like protein 3	-0.196889	-0.0266312	-0.405643	-0.106156	-0.449631	-0.198825	-0.346445	-0.108825	46
Q16718;A0A087X1G1;H7BYD0;F8WAS3;C9IZN5	NDUFA5	Known mitochondrial		NADH dehydrogenase [ubiquinone] 1 alpha subcomplex subunit 5	-0.129087	0.0229004	-0.453953	-0.134049	-0.42492	-0.225886	-0.328356	-0.108664	16
Q8N3Z6	ZCCHC7			Zinc finger CCHC domain-containing protein 7	-0.39498	-0.0781524	-0.512123	-0.122758	-0.402226	-0.125526	-0.435456	-0.108648	7
O43809	NUDT21			Cleavage and polyadenylation specificity factor subunit 5	-0.0486808	-0.0650684	-0.0897278	-0.0863542	-0.263092	-0.176919	-0.130881	-0.108638	20
P62306;A0A0B4J254;F8W0W6	SNRPF			Small nuclear ribonucleoprotein F	-0.138537	-0.0863388	-0.277009	-0.155791	-0.0869516	-0.0847315	-0.165289	-0.108576	7
Q96B26	EXOSC8			Exosome complex component RRP43	-0.124881	-0.137505	-0.21496	-0.080637	-0.1588	-0.108114	-0.165736	-0.108565	13
Q9NU22	MDN1			Midasin	-0.239736	-0.198129	-0.376302	-0.0250596	-0.317642	-0.107586	-0.31014	-0.108529	124
A0A0A0MR39;Q9P2K5;A0A087WUT0	MYEF2			Myelin expression factor 2	-0.0837221	-0.118617	-0.238647	-0.0973939	-0.000173111	-0.109623	-0.10416	-0.108519	58
P47755;F8W9N7;A0A0D9SET8	CAPZA2			F-actin-capping protein subunit alpha-2	0.0798389	-0.121047	0.127105	-0.187609	0.188654	-0.0215993	0.132555	-0.108467	26
Q9Y4W2	LAS1L			Ribosomal biogenesis protein LAS1L	-0.100237	-0.0440177	-0.186229	-0.17498	-0.0579322	-0.109125	-0.113817	-0.108384	26
P06748	NPM1			Nucleophosmin	-0.167669	-0.0761282	-0.414537	-0.0971932	-0.330864	-0.152548	-0.300685	-0.108265	45
G3V167;Q9UGN5	PARP2			Poly [ADP-ribose] polymerase 2	-0.233939	-0.266316	-0.0440624	-0.0516084	0.283566	-0.0190972	0.0178887	-0.108244	11
F8VRH0	PCBP2				-0.168561	-0.0163077	-0.140126	-0.145143	-0.242106	-0.166697	-0.182961	-0.10784	11
O95139;A0A087WZX2	NDUFB6	Known mitochondrial		NADH dehydrogenase [ubiquinone] 1 beta subcomplex subunit 6	-0.207278	-0.0967457	-0.341574	-0.102868	-0.152773	-0.123717	-0.231713	-0.107731	8
O14745	SLC9A3R1			Na(+)/H(+) exchange regulatory cofactor NHE-RF1	0.0754641	-0.248365	0.2587	-0.0699364	0.00877379	-0.0147328	0.118227	-0.107612	23
Q6PL24	TMED8			Protein TMED8	0.184344	-0.000606022	-0.115848	-0.208278	-0.0420854	-0.121345	0.014541	-0.107555	10
Q8IWJ2;B8ZZW2	GCC2			GRIP and coiled-coil domain-containing protein 2	0.267356	0.0257376	0.282618	-0.204067	0.0621218	-0.154506	0.207476	-0.107523	50
P10515;H0YDD4;E9PEJ4	DLAT	Known mitochondrial		Dihydrolipoyllysine-residue acetyltransferase component of pyruvate dehydrogenase complex, mitochondrial;Acetyltransferase component of pyruvate dehydrogenase complex	0.0710762	0.0328061	-0.244155	-0.163591	-0.187806	-0.202422	-0.113645	-0.107342	33
Q9BQC6	MRPL57	Known mitochondrial		Ribosomal protein 63, mitochondrial	-0.0813848	0.0919367	-0.286269	-0.277499	-0.35089	-0.161524	-0.234878	-0.107337	4
O95104	SCAF4			Splicing factor, arginine/serine-rich 15	-0.192019	-0.176397	-0.118508	-0.0531943	0.0833836	-0.0943872	-0.0709564	-0.107088	18
Q9Y5B0;A0A0J9YWB6;A0A0J9YWJ4;K7EJD2;A0A0A0MR03	CTDP1			RNA polymerase II subunit A C-terminal domain phosphatase	-0.0613303	-0.148625	0.0932897	-0.0735147	-0.118633	-0.100051	-0.0260875	-0.107062	17
Q16851;A0A087WYS1;E7EUC7	UGP2			UTP--glucose-1-phosphate uridylyltransferase	0.131326	-0.0877334	0.29725	-0.209295	0.106884	-0.0298237	0.180997	-0.107026	35
Q13368;D3DX46;A0A0C4DGP3	MPP3			MAGUK p55 subfamily member 3	0.175173	-0.136395	0.164014	-0.179253	0.328147	-0.0106866	0.224411	-0.10699	22
Q12873	CHD3			Chromodomain-helicase-DNA-binding protein 3	-0.385111	-0.153334	-0.409796	0.0294175	-0.323606	-0.207811	-0.372381	-0.106964	61
Q9NX24;D6RC52;D6RCB9;J3QSY4	NHP2			H/ACA ribonucleoprotein complex subunit 2	-0.112615	-0.0174462	-0.342141	-0.131519	-0.192118	-0.176446	-0.212512	-0.106907	12
P63096	GNAI1			Guanine nucleotide-binding protein G(i) subunit alpha-1	0.140124	-0.193453	-0.0577821	-0.162557	0.44159	0.0254541	0.189388	-0.106897	29
Q9NQR4;H7C579	NIT2	Predicted mitochondrial		Omega-amidase NIT2	0.126709	0.190678	-0.00236799	-0.341391	-0.231549	-0.225582	-0.0282241	-0.106855	27
Q9H8H0	NOL11			Nucleolar protein 11	-0.214675	-0.0265871	-0.631131	-0.0837374	-0.515645	-0.216686	-0.442948	-0.106824	31
Q9Y6M9;E9PH64;A0A3B3IT57;E7EWZ0;E9PF49	NDUFB9	Known mitochondrial		NADH dehydrogenase [ubiquinone] 1 beta subcomplex subunit 9	-0.139252	-0.0362152	-0.485135	-0.138267	-0.0802557	-0.148625	-0.224143	-0.106804	18
P19086	GNAZ			Guanine nucleotide-binding protein G(z) subunit alpha	0.280481	-0.123984	-0.0883774	-0.182295	0.407951	-0.0187318	0.214945	-0.106741	17
A3KMH1	VWA8	Known mitochondrial		von Willebrand factor A domain-containing protein 8	-0.102419	0.0213375	-0.31233	-0.144552	-0.26833	-0.206678	-0.224829	-0.106721	80
Q9UQE7	SMC3			Structural maintenance of chromosomes protein 3	-0.125069	-0.177164	-0.0649779	-0.00724608	-0.0438243	-0.140921	-0.0775484	-0.106576	133
A0A087X0L7;J3KNA0;Q15070;E7EVY0;C9JC63	OXA1L	Known mitochondrial		Mitochondrial inner membrane protein OXA1L	-0.249891	-0.0690583	-0.229924	-0.0594047	-0.23914	-0.195153	-0.239629	-0.10656	9
Q53GL0	PLEKHO1			Pleckstrin homology domain-containing family O member 1	0.102725	-0.235994	0.0210533	0.1145	0.229957	-0.226105	0.120485	-0.106436	16
Q75N03;C9J2P9	CBLL1			E3 ubiquitin-protein ligase Hakai	-0.249308	-0.16741	-0.140937	-0.0530596	0.0318186	-0.101041	-0.1148	-0.10641	8
Q15424	SAFB			Scaffold attachment factor B1	-0.0992163	-0.0824536	-0.336519	-0.13144	-0.0291905	-0.105753	-0.149089	-0.10641	83
Q96RP9;C9IZ01;F8WAU4	GFM1	Known mitochondrial		Elongation factor G, mitochondrial	-0.0672585	-0.0489792	-0.354225	-0.150049	-0.138997	-0.122083	-0.181755	-0.106405	45
A6NEM2	HCFC1				-0.105411	-0.119824	-0.136458	-0.0876721	-0.103596	-0.111555	-0.115077	-0.106286	71
Q6P2Q9	PRPF8			Pre-mRNA-processing-splicing factor 8	-0.0492181	-0.124786	-0.195418	-0.124818	-0.0833552	-0.069785	-0.10799	-0.106229	176
Q96JB2	COG3			Conserved oligomeric Golgi complex subunit 3	-0.0422191	-0.130839	0.141433	-0.0714515	-0.120043	-0.116629	-0.00273407	-0.106084	23
P28331;B4DJ81	NDUFS1	Known mitochondrial		NADH-ubiquinone oxidoreductase 75 kDa subunit, mitochondrial	0.00705191	0.0594937	-0.415903	-0.195368	-0.184703	-0.19765	-0.187554	-0.106032	62
H3BQM0;Q8NDF8	PAPD5			Non-canonical poly(A) RNA polymerase PAPD5	-0.223323	-0.104961	-0.266507	-0.0108755	-0.393217	-0.208344	-0.292564	-0.10581	14
O94992	HEXIM1			Protein HEXIM1	0.196985	-0.0494569	-0.0956971	-0.211414	0.152508	-0.0619476	0.0902301	-0.105753	12
E9PC15;Q53H12;A0A3B3ISZ0;A0A3B3ITD0;A0A3B3ISY9;E9PG39;A0A3B3ITX7	AGK	Known mitochondrial		Acylglycerol kinase, mitochondrial	-0.142019	-0.0333924	-0.510087	-0.177001	-0.201842	-0.110044	-0.275862	-0.105618	30
Q6W2J9;H7BYY2	BCOR			BCL-6 corepressor	-0.312939	-0.283545	-0.289598	0.0492126	-0.0686346	-0.101521	-0.219455	-0.105566	37
Q9H019;E9PLD2;C9JF50;E9PLU1;E9PRK5	MTFR1L	Known mitochondrial		Mitochondrial fission regulator 1-like	0.00963388	0.00230651	-0.116129	-0.151715	-0.0688919	-0.173254	-0.0575268	-0.105411	15
A0A2C9F2P4;A0A286YFF7;P50897;Q5T0S4;A0A286YFE3;A0A286YFL8	PPT1			Palmitoyl-protein thioesterase 1	0.153805	0.0210533	-0.0416399	-0.227337	-0.0479647	-0.120169	0.0244851	-0.10522	17
A0A087WUK2;O14979	HNRNPDL			Heterogeneous nuclear ribonucleoprotein D-like	-0.0971623	-0.164044	-0.136204	-0.0305898	-0.0668806	-0.123402	-0.0998036	-0.104925	39
O75173	ADAMTS4			A disintegrin and metalloproteinase with thrombospondin motifs 4	0.542605	0.135798	0.599508	-0.141637	0.681674	-0.350155	0.609061	-0.104858	6
Q9UBQ0;F8VXU5	VPS29			Vacuolar protein sorting-associated protein 29	0.156655	-0.0663971	0.0640551	-0.119887	-0.16246	-0.12874	0.0255486	-0.104744	17
Q8WW12	PCNP			PEST proteolytic signal-containing nuclear protein	0.0453032	-0.092294	0.246834	-0.0417735	-0.0670771	-0.183654	0.0809169	-0.104718	20
P49366;A0A087WZK0;Q5J8M5	DHPS			Deoxyhypusine synthase	-0.268938	-0.17705	-0.0654458	-0.0747905	-0.358583	-0.0648269	-0.225717	-0.104672	19
Q9Y277;E5RJN6;E5RHZ6;E5RHE1	VDAC3	Known mitochondrial		Voltage-dependent anion-selective channel protein 3	0.097476	-0.0605327	-0.165337	-0.183376	-0.0293083	-0.0729076	-0.0284055	-0.104558	22
Q08211	DHX9			ATP-dependent RNA helicase A	-0.131898	-0.149105	-0.318002	-0.108627	0.0254541	-0.0574067	-0.134683	-0.104558	115
E7ERS3;Q86VM9	ZC3H18			Zinc finger CCCH domain-containing protein 18	-0.176919	-0.167928	-0.315056	-0.0703908	-0.174312	-0.0770563	-0.220614	-0.104444	47
A0A182DWF2;A0A182DWF3;Q9NNW7;D3YTF8;A0A096LPK7;A0A096LPD9;E7EWK1	TXNRD2	Known mitochondrial		Thioredoxin reductase 2, mitochondrial	0.425674	0.128953	0.0271541	-0.221758	-0.0302214	-0.252037	0.15552	-0.10432	21
Q9NVM9	ASUN			Protein asunder homolog	-0.00958238	-0.112412	-0.25972	-0.0958975	-0.0738639	-0.104666	-0.110542	-0.10431	37
A0A499FJY3;A0A087WWP4;Q96T37;A0A494C001	RBM15			Putative RNA-binding protein 15	-0.000115405	-0.182442	-0.179841	-0.0582326	0.174406	-0.0752008	0.0053856	-0.104253	46
Q9BWP8	COLEC11			Collectin-11	-0.388034	-0.0365703	-0.347968	-0.0983511	-0.272036	-0.181019	-0.335208	-0.104103	13
D6RHD3;Q9BS16;D6RC76;D6RJF0;D6RAX0	CENPK			Centromere protein K	-0.400511	-0.107834	0.0643311	0.0367495	-0.215161	-0.255925	-0.171022	-0.104061	7
Q9NV88;G3XAN1	INTS9			Integrator complex subunit 9	-0.140237	0.0214797	0.0391384	-0.0916175	-0.227152	-0.255064	-0.105116	-0.103963	21
Q5T200	ZC3H13			Zinc finger CCCH domain-containing protein 13	-0.173449	-0.175713	-0.313889	-0.0444045	-0.0233138	-0.0947877	-0.165337	-0.103958	53
Q9HAV7	GRPEL1	Known mitochondrial		GrpE protein homolog 1, mitochondrial	-0.28044	-0.0914945	-0.55421	-0.0429174	-0.566314	-0.180741	-0.460826	-0.103927	20
Q12874	SF3A3			Splicing factor 3A subunit 3	-0.128014	-0.0649477	-0.191788	-0.107166	-0.170361	-0.140396	-0.163144	-0.103839	44
Q96ER9;C9JSW8	CCDC51	Known mitochondrial		Coiled-coil domain-containing protein 51	-0.237388	0.0236102	-0.29573	-0.0815069	-0.538828	-0.268539	-0.351522	-0.103803	18
Q9BRT2;V5IRT4;Q5TAQ0	UQCC2	Known mitochondrial		Ubiquinol-cytochrome-c reductase complex assembly factor 2	0.144046	0.0754641	-0.17275	-0.146515	-0.108301	-0.260757	-0.0390781	-0.103777	12
J3KR35;Q8WUD4;C9JUN5;S4R331	CCDC12			Coiled-coil domain-containing protein 12	-0.063575	-0.11249	-0.069573	-0.0974711	-0.0627913	-0.101149	-0.0653099	-0.103689	16
O95169;E9PQ68;K9J7I2	NDUFB8	Known mitochondrial		NADH dehydrogenase [ubiquinone] 1 beta subcomplex subunit 8, mitochondrial	-0.0873041	0.0367495	-0.327439	-0.272768	-0.174328	-0.0915714	-0.192969	-0.103648	8
Q7Z7H8	MRPL10	Known mitochondrial		39S ribosomal protein L10, mitochondrial	-0.4656	-0.196525	-0.529385	-0.119495	-0.241543	-0.00147232	-0.406815	-0.103591	9
Q8IYB8	SUPV3L1	Known mitochondrial		ATP-dependent RNA helicase SUPV3L1, mitochondrial	-0.122931	0.0490731	-0.258701	-0.100995	-0.383417	-0.276677	-0.251092	-0.103416	21
P17568	NDUFB7	Known mitochondrial		NADH dehydrogenase [ubiquinone] 1 beta subcomplex subunit 7	-0.0197991	0.112633	-0.628943	-0.39553	-0.110308	-0.0723614	-0.229151	-0.10341	11
P25490;H0YJV7;H0YJU4	YY1			Transcriptional repressor protein YY1	-0.112319	-0.270434	0.166458	0.0339339	0.321004	-0.08982	0.136016	-0.1034	14
P11171;A0A2R8YD30;A0A2U3TZH6;Q4VB86;A0A2R8Y5G2;A0A2R8Y5Z6;A0A2R8YCW8;A0A2R8Y420	EPB41			Protein 4.1	-0.296226	-0.0602619	-0.322253	-0.161685	-0.198709	-0.0897125	-0.271409	-0.103261	60
Q9Y2Q5	LAMTOR2			Ragulator complex protein LAMTOR2	-0.0748057	-0.118461	0.00561564	-0.105473	-0.152067	-0.0858794	-0.0723159	-0.103209	9
P14174	MIF			Macrophage migration inhibitory factor	0.187388	0.246469	-0.13242	-0.436061	-0.406541	-0.204915	-0.0967406	-0.103126	10
Q9BW27;J3KT10;J3QL54	NUP85			Nuclear pore complex protein Nup85	-0.0465187	-0.13687	-0.087764	-0.0718912	0.0295589	-0.101289	-0.0340865	-0.103106	35
Q15738;C9JDR0	NSDHL			Sterol-4-alpha-carboxylate 3-dehydrogenase, decarboxylating	-0.241032	-0.246704	-0.32724	-0.222818	0.28889	0.128953	-0.0664777	-0.103038	23
Q9NRG7	SDR39U1	Predicted mitochondrial		Epimerase family protein SDR39U1	0.103397	0.155879	-0.0464889	0.0565835	-0.633099	-0.645841	-0.158762	-0.103033	8
O95602;B9ZVN9	POLR1A			DNA-directed RNA polymerase I subunit RPA1;DNA-directed RNA polymerase	-0.252466	-0.164706	-0.263473	0.0123541	-0.247799	-0.16351	-0.254565	-0.102858	53
Q8IZ40	RCOR2			REST corepressor 2	-0.521059	-0.318992	-0.531949	-0.114223	-0.314786	0.0953169	-0.452419	-0.102729	20
Q9H8G2;A0A3B3ISJ3	CAAP1			Caspase activity and apoptosis inhibitor 1	-0.0186296	-0.106467	-0.139474	0.00733906	-0.145653	-0.217709	-0.100056	-0.102687	10
Q9NW64;E5RJW4	RBM22			Pre-mRNA-splicing factor RBM22	-0.0273074	-0.0541077	-0.229501	-0.0741525	-0.125038	-0.182819	-0.124922	-0.102594	24
P07199	CENPB			Major centromere autoantigen B	0.0209111	-0.0485167	-0.120671	-0.154715	0.00245056	-0.106094	-0.031081	-0.102455	14
Q96SK2	TMEM209			Transmembrane protein 209	-0.190125	-0.382194	-0.160347	-0.107959	0.747258	0.136716	0.201609	-0.102336	21
Q9Y3T9	NOC2L			Nucleolar complex protein 2 homolog	-0.197484	-0.0444193	-0.562836	-0.195186	-0.365927	-0.0718003	-0.367726	-0.102326	32
Q12962;A0A087WWP5	TAF10			Transcription initiation factor TFIID subunit 10	-0.148385	-0.114754	-0.035594	-0.0248688	-0.0449253	-0.170394	-0.0754035	-0.102088	6
Q9BX67	JAM3			Junctional adhesion molecule C	-0.136965	-0.336173	0.0713507	0.0871912	-0.000476127	-0.0880861	-0.0194628	-0.102006	8
Q9Y2V2	CARHSP1			Calcium-regulated heat stable protein 1	-0.137584	-0.161153	0.201508	-0.0583378	-0.0501887	-0.0882088	0.0118534	-0.101923	9
P24928	POLR2A			DNA-directed RNA polymerase II subunit RPB1	-0.129513	-0.193668	-0.0635599	-0.0432593	0.0388575	-0.0729076	-0.0497357	-0.101825	109
P17050	NAGA			Alpha-N-acetylgalactosaminidase	0.528671	0.169797	0.138814	-0.386695	0.431035	-0.142401	0.375475	-0.101707	9
E9PFN4;A0A0A0MST8	SLC4A7			Anion exchange protein	-0.678972	-0.190618	-0.793182	-0.334171	-0.389017	0.171719	-0.610191	-0.101665	26
Q15118;C9IYB4	PDK1	Known mitochondrial		[Pyruvate dehydrogenase (acetyl-transferring)] kinase isozyme 1, mitochondrial	-0.690498	-0.0982893	-1.0245	-0.354464	-0.791533	0.110497	-0.828836	-0.10165	10
O94776	MTA2			Metastasis-associated protein MTA2	-0.333898	-0.252913	-0.393103	-0.129639	-0.0779849	0.0606008	-0.261731	-0.101516	51
Q9NWH9;H7C3F4	SLTM			SAFB-like transcription modulator	-0.213855	-0.214826	-0.379507	-0.185113	0.18612	0.0775164	-0.11579	-0.101376	53
Q9Y2X9	ZNF281			Zinc finger protein 281	-0.510848	-0.442869	-0.193206	0.00619029	0.112366	0.0792927	-0.174909	-0.101356	21
Q9ULC4	MCTS1			Malignant T-cell-amplified sequence 1	0.172231	-0.0149951	0.263034	-0.0697698	-0.0184103	-0.227253	0.143663	-0.101232	16
P54278;C9J167;A0A2R8Y6S3	PMS2			Mismatch repair endonuclease PMS2	0.0440444	-0.0923863	0.436375	-0.0286754	-0.0668202	-0.186557	0.154428	-0.101087	30
O95926	SYF2			Pre-mRNA-splicing factor SYF2	-0.186541	-0.108456	-0.0938175	0.037312	-0.119934	-0.245831	-0.132905	-0.101025	15
Q9BSD7;Q5TDF0	NTPCR			Cancer-related nucleoside-triphosphatase	0.0514416	0.0436244	0.209391	-0.0866606	-0.210312	-0.277674	0.0270833	-0.100917	15
Q96QC0	PPP1R10			Serine/threonine-protein phosphatase 1 regulatory subunit 10	-0.180528	-0.187494	-0.202439	-0.0173002	0.100709	-0.10293	-0.087345	-0.100902	26
O00267	SUPT5H			Transcription elongation factor SPT5	-0.0288372	-0.139824	0.0710762	0.0153548	-0.137759	-0.185852	-0.029323	-0.100845	57
Q96EB6;E9PC49;B0QZ35	SIRT1			NAD-dependent protein deacetylase sirtuin-1;SirtT1 75 kDa fragment	-0.0611045	-0.241629	0.500496	0.109427	0.0756011	-0.196013	0.191996	-0.100799	20
Q16740;M0R208	CLPP	Known mitochondrial		ATP-dependent Clp protease proteolytic subunit, mitochondrial;ATP-dependent Clp protease proteolytic subunit	-0.0573466	-0.0554564	-0.148465	-0.152003	0.00848693	-0.0965452	-0.0643441	-0.100793	14
O75427	LRCH4			Leucine-rich repeat and calponin homology domain-containing protein 4	0.0367495	-0.148049	-0.233447	-0.235144	0.393636	0.0641931	0.0886391	-0.100788	25
Q8WUM0	NUP133			Nuclear pore complex protein Nup133	-0.0547219	-0.0444938	-0.140841	-0.102791	-0.0864154	-0.156868	-0.0935557	-0.100654	62
Q9BZE1;S4R369	MRPL37	Known mitochondrial		39S ribosomal protein L37, mitochondrial	-0.0906954	0.0597706	-0.356329	-0.0694216	-0.341062	-0.317301	-0.257459	-0.100623	29
Q9HAF1	MEAF6			Chromatin modification-related protein MEAF6	-0.0764324	-0.0944643	-0.173987	-0.143851	-0.224418	-0.0645553	-0.156965	-0.100587	8
Q86VY4	TSPYL5			Testis-specific Y-encoded-like protein 5	-0.0990772	-0.0670771	0.0494913	-0.0102215	-0.216334	-0.233532	-0.0845276	-0.100536	24
O00255	MEN1			Menin	0.145221	-0.17958	0.126312	0.0443242	0.065848	-0.178045	0.112856	-0.100536	10
Q7Z3T8	ZFYVE16			Zinc finger FYVE domain-containing protein 16	0.0268709	-0.0832024	0.154713	0.126973	-0.244531	-0.39191	-0.0115444	-0.100525	19
O95400	CD2BP2			CD2 antigen cytoplasmic tail-binding protein 2	-0.0105558	-0.129923	0.302173	0.0867838	-0.157834	-0.282351	0.057545	-0.100499	22
Q9Y291;C9JBY7	MRPS33	Known mitochondrial		28S ribosomal protein S33, mitochondrial	-0.155807	0.169925	-0.331209	-0.341848	-0.311703	-0.177702	-0.264079	-0.100494	8
A0A2R8Y661;A0A2R8YGD3;Q9Y4G8	RAPGEF2			Rap guanine nucleotide exchange factor 2	0.367259	-0.342909	0.762306	-0.0232258	1.07649	0.0367495	0.76412	-0.100422	15
O43615;M0QXU7	TIMM44	Known mitochondrial		Mitochondrial import inner membrane translocase subunit TIM44	-0.166098	-0.107088	-0.382645	-0.119777	-0.148369	-0.0746993	-0.228509	-0.100396	35
Q8TC12;G3V2G6;G3V234	RDH11			Retinol dehydrogenase 11	-0.00827594	-0.28854	-0.31328	-0.192266	0.449324	0.143263	0.0770105	-0.100381	18
A0A0C4DGB0	SCOC				0.339821	-0.0373399	0.0681893	-0.137251	0.198368	-0.128314	0.206393	-0.100257	8
Q9Y3D9;J3QLR8	MRPS23	Known mitochondrial		28S ribosomal protein S23, mitochondrial	-0.189993	0.0247452	-0.356125	-0.121204	-0.310093	-0.214106	-0.283691	-0.100154	18
O94876;E9PC87;Q6N039	TMCC1;DKFZp686H13261			Transmembrane and coiled-coil domains protein 1	-0.245677	-0.283562	-0.226071	-0.0948648	-0.0803319	0.0579701	-0.18212	-0.100092	9
A0A3F2YNY7;P08397;A0A3B3IRR1;F5H345;F5H0P4;F5GY90;F5H226	HMBS			Porphobilinogen deaminase	0.195096	0.0183493	0.280006	-0.0796762	-0.0840432	-0.25159	0.138557	-0.10003	15
P16949;A2A2D0	STMN1			Stathmin	-0.0204428	-0.191491	0.456386	0.049352	-0.00323526	-0.170183	0.16169	-0.0999325	33
A0A494C1F2;P35658;A0A0A0MSW3	NUP214			Nuclear pore complex protein Nup214	-0.04497	-0.060638	-0.0904035	-0.113723	0.0234683	-0.126281	-0.0365407	-0.0999324	77
Q9NVI1;H3BP78;F8W7R3	FANCI			Fanconi anemia group I protein	-0.48072	-0.47349	0.0791561	-0.0558462	-0.169096	0.159629	-0.172224	-0.0999222	36
Q13347	EIF3I			Eukaryotic translation initiation factor 3 subunit I	-0.0791122	-0.00592724	0.0404014	-0.139188	-0.34247	-0.159154	-0.118346	-0.0998036	30
B1ALU3;O95490;B1ALU1;H0Y5C0	ADGRL2;LPHN2	Predicted mitochondrial		Latrophilin-2	-0.159509	-0.529947	0.268674	0.26135	-0.0210283	-0.138727	0.0405699	-0.0997933	46
Q96HQ2	CDKN2AIPNL			CDKN2AIP N-terminal-like protein	-0.00513067	-0.115519	-0.0158555	-0.00847902	-0.166729	-0.180512	-0.0607082	-0.0997521	7
Q9Y680	FKBP7			Peptidyl-prolyl cis-trans isomerase FKBP7	-0.0704059	0.0250289	-0.07224	-0.16364	0.196481	-0.169161	0.0235771	-0.0997263	20
Q68CP9;F8WCU9;F8W108	ARID2			AT-rich interactive domain-containing protein 2	-0.202954	-0.198345	-0.114504	-0.0416993	-0.0797372	-0.0635448	-0.131471	-0.0995511	55
P28838	LAP3	Known mitochondrial		Cytosol aminopeptidase	-0.0380656	0.151469	-0.161605	-0.169631	-0.478949	-0.321153	-0.214525	-0.0994326	51
Q96A35;X6RJ73	MRPL24	Known mitochondrial		39S ribosomal protein L24, mitochondrial	-0.112475	-0.0614658	-0.233057	-0.0345297	-0.139395	-0.208261	-0.160723	-0.0994223	13
P78347;A0A494C1K3	GTF2I			General transcription factor II-I	-0.135887	-0.146499	-0.287026	-0.0843185	-0.105861	-0.0685136	-0.174106	-0.0993863	112
A0A2R8YFL0;P49711;A0A2R8Y595	CTCF			Transcriptional repressor CTCF	-0.28958	-0.259375	-0.127179	0.0060466	0.441802	-0.0576619	0.0436058	-0.0992935	19
Q9BZH6	WDR11			WD repeat-containing protein 11	0.0112093	-0.0902499	-0.186754	-0.276066	0.100574	0.0500489	-0.0200576	-0.0992781	35
Q5VT52	RPRD2			Regulation of nuclear pre-mRNA domain-containing protein 2	-0.121738	-0.14143	-0.254152	-0.0252798	-0.0895897	-0.133733	-0.15342	-0.0991647	57
Q9NZL9;H7C0X7	MAT2B			Methionine adenosyltransferase 2 subunit beta	-0.152115	0.0267293	0.0708015	-0.0923401	-0.381066	-0.244565	-0.142364	-0.099139	20
Q92621	NUP205			Nuclear pore complex protein Nup205	-0.0364371	-0.100237	-0.126455	-0.126407	0.090718	-0.0711787	-0.0212967	-0.0990978	85
Q9BV86	NTMT1			N-terminal Xaa-Pro-Lys N-methyltransferase 1;N-terminal Xaa-Pro-Lys N-methyltransferase 1, N-terminally processed	-0.0219508	0.0483758	0.0946415	-0.278969	-0.424378	-0.0850681	-0.100639	-0.0990102	14
Q9BQ75;C9J384	CMSS1			Protein CMSS1	-0.381536	-0.0468614	-0.306645	-0.10101	-0.568794	-0.151026	-0.414832	-0.099005	9
O96008;K7EJ57	TOMM40	Known mitochondrial		Mitochondrial import receptor subunit TOM40 homolog	-0.0528201	-0.14417	-0.445991	-0.0147036	-0.566784	-0.141955	-0.338098	-0.0989948	19
Q6IEG0	SNRNP48			U11/U12 small nuclear ribonucleoprotein 48 kDa protein	-0.268	-0.319676	-0.399045	-0.125589	0.108223	0.1153	-0.169891	-0.0989793	6
P83916;J3KS05;B5MD17;K7ELA4	CBX1			Chromobox protein homolog 1	-0.189878	-0.173401	-0.313585	-0.02869	-0.217759	-0.0983047	-0.239441	-0.0989226	14
P12955;K7ES25;A0A494C165;A0A494C194	PEPD			Xaa-Pro dipeptidase	0.2806	-0.0959437	0.410775	-0.103891	0.131853	-0.0967149	0.278897	-0.0988454	33
Q9Y2B0	CNPY2	Predicted mitochondrial		Protein canopy homolog 2	0.0048968	-0.0738639	-0.223374	-0.140396	0.0533895	-0.0830801	-0.0500742	-0.0988145	19
P35249;C9JZI1;C9J8M3;C9JTT7	RFC4			Replication factor C subunit 4	-0.209161	-0.109079	-0.00446486	-0.0312973	-0.147809	-0.158558	-0.117907	-0.0986909	29
F5GWT4;Q9H4A3	WNK1			Serine/threonine-protein kinase WNK1	0.245617	-0.0201941	0.0402613	-0.112724	0.00388999	-0.166972	0.100574	-0.0986858	39
Q96PZ0;E7EUH7	PUS7			Pseudouridylate synthase 7 homolog	-0.218498	0.0503276	-0.0292347	-0.0799202	-0.640007	-0.285706	-0.273977	-0.0985313	42
Q8N3U4	STAG2			Cohesin subunit SA-2	-0.0699666	-0.184916	-0.136521	0.041243	0.00475299	-0.162089	-0.06609	-0.0982841	52
Q9NVX2;A0A0A0MRH0;K7EN33	NLE1			Notchless protein homolog 1	-0.0778935	0.14104	-0.142035	-0.120028	-0.455752	-0.359231	-0.216021	-0.0982739	18
Q8WVM7;Q68DW7	STAG1;DKFZp781D1416			Cohesin subunit SA-1	-0.130444	-0.281649	-0.00520308	0.105812	0.141302	-0.146036	0.00616637	-0.0982584	46
Q9HBM6	TAF9B			Transcription initiation factor TFIID subunit 9B	0.0507454	-0.063379	0.040682	-0.0759001	-0.0954967	-0.157158	0.000168276	-0.0982172	16
P39656;A0A0C4DGS1;U3KQ84	DDOST	Predicted mitochondrial		Dolichyl-diphosphooligosaccharide--protein glycosyltransferase 48 kDa subunit	-0.172799	-0.30438	-0.427576	-0.149905	-0.0213944	0.126841	-0.19765	-0.0979907	19
Q99805	TM9SF2			Transmembrane 9 superfamily member 2	0.013355	-0.297396	-0.172165	-0.0905111	-0.177327	0.0708015	-0.109281	-0.0978827	17
P51991	HNRNPA3			Heterogeneous nuclear ribonucleoprotein A3	-0.0877947	-0.0849764	-0.2878	-0.0596453	-0.0566262	-0.149921	-0.140497	-0.097682	45
A8CG34	POM121C			Nuclear envelope pore membrane protein POM 121C	-0.248811	-0.172148	-0.215596	-0.150817	0.360533	0.0221902	-0.00641982	-0.0975996	21
P84085;C9J1Z8	ARF5			ADP-ribosylation factor 5	0.256045	-0.0996181	0.154842	-0.0840891	0.236952	-0.108923	0.21661	-0.097507	12
P18615;A0A0A0MT02;A0A0A0MSN9;A0A0G2JI50;E9PD43	NELFE			Negative elongation factor E	0.0364681	-0.131613	0.118758	0.0214797	0.107152	-0.189795	0.0879154	-0.0971983	20
P04183;K7ERV3;K7ES52;K7ERJ1	TK1			Thymidine kinase, cytosolic;Thymidine kinase	-0.296545	-0.284019	0.142087	0.0515809	-0.0259994	-0.0787769	-0.0489892	-0.0971881	12
S5FZ81;Q8WUB8	PHF10			PHD finger protein 10	-0.1254	-0.16267	0.0953169	0.136454	-0.0874267	-0.300306	-0.0359094	-0.0971418	10
O15084;B4DIW9	ANKRD28			Serine/threonine-protein phosphatase 6 regulatory ankyrin repeat subunit A	-0.126266	0.0831112	0.249627	-0.358657	-0.247971	-0.0506817	-0.0256273	-0.0971315	27
Q9UQR0	SCML2			Sex comb on midleg-like protein 2	-0.339966	-0.368644	-0.0618422	0.0457225	-0.0647967	-0.00294615	-0.149771	-0.0971315	29
Q9UMX5	NENF			Neudesin	0.146003	-0.220244	-0.415884	-0.0262344	0.113167	-0.0519374	-0.0302951	-0.0969411	13
Q96NB3	ZNF830			Zinc finger protein 830	-0.100221	-0.0839668	-0.256149	-0.0430363	-0.253395	-0.166454	-0.201394	-0.0969103	18
Q9Y4B6	VPRBP			Protein VPRBP	0.148218	-0.0396514	0.0743684	-0.0910334	0.213129	-0.16238	0.146351	-0.0968126	38
Q13405;H0YDP7	MRPL49	Known mitochondrial		39S ribosomal protein L49, mitochondrial	-0.104946	-0.0141644	-0.225768	-0.0528051	-0.229805	-0.232583	-0.185666	-0.096756	9
Q8NBS9	TXNDC5			Thioredoxin domain-containing protein 5	-0.297059	-0.15888	-0.467095	-0.0920787	-0.171255	-0.0412241	-0.30674	-0.0965914	28
Q9H7C9;E9PNP3;E9PR47;E9PIQ4	AAMDC			Mth938 domain-containing protein	0.197236	-0.0262051	0.410558	-0.00639082	0.0947765	-0.272036	0.240253	-0.0965863	10
Q9NPA8;E5RHX8;J3KNT2;E5RI00;E5RHT9;E5RJ84	ENY2			Transcription and mRNA export factor ENY2	-0.143739	-0.125683	-0.112537	-0.0700121	-0.115613	-0.0945567	-0.123895	-0.0965709	13
O95619;F8W0J4;F8W1B9	YEATS4			YEATS domain-containing protein 4	-0.0747297	-0.263456	-0.0565212	0.0899048	-0.0860632	-0.138299	-0.0723867	-0.0964578	14
Q9BSY4	CHCHD5	Known mitochondrial		Coiled-coil-helix-coiled-coil-helix domain-containing protein 5	0.110898	-0.0968383	0.0753272	0.00432164	0.0119249	-0.203967	0.0666288	-0.0963241	8
Q8IWZ3;E9PDP5	ANKHD1			Ankyrin repeat and KH domain-containing protein 1	0.0870554	0.0244615	0.13947	-0.0603371	0.0159258	-0.268591	0.0817032	-0.0963087	36
Q9BXI3	NT5C1A			Cytosolic 5-nucleotidase 1A	0.641638	0.447315	-0.0652797	-0.46965	-0.127069	-0.472509	0.193898	-0.0962676	30
Q7L0Y3;C9JVB6	TRMT10C	Known mitochondrial		Mitochondrial ribonuclease P protein 1	-0.168382	0.0384361	-0.573961	-0.181624	-0.34119	-0.155582	-0.351688	-0.0962008	35
Q8WXA9	SREK1			Splicing regulatory glutamine/lysine-rich protein 1	-0.140301	-0.20415	-0.0975481	0.03492	-0.0317692	-0.129844	-0.0891804	-0.0962007	13
Q6NW34	C3orf17			Uncharacterized protein C3orf17	-0.361565	0.0504668	-0.637311	-0.273116	-0.208394	-0.0840279	-0.391676	-0.0961648	4
A6NFI3	ZNF316			Zinc finger protein 316	-0.364311	-0.295447	-0.350835	-0.0441219	0.216734	0.0312541	-0.139728	-0.096139	33
Q14966	ZNF638			Zinc finger protein 638	-0.18413	-0.283896	-0.311775	-0.0353278	0.385376	0.0136409	-0.00383784	-0.0960979	74
Q9HCS7	XAB2			Pre-mRNA-splicing factor SYF1	-0.0958666	-0.140142	-0.121769	0.00216244	-0.0926017	-0.15555	-0.103354	-0.0960773	56
Q68EM7	ARHGAP17			Rho GTPase-activating protein 17	0.088413	-0.0620831	0.247806	-0.136141	-0.0489195	-0.0896664	0.10087	-0.0956405	30
Q8N6M0;A0A087X0W9	OTUD6B			OTU domain-containing protein 6B	-0.196161	-0.237728	0.0361869	-0.0346479	-0.173873	-0.0241498	-0.107425	-0.095548	11
P55210;A0A0A0MRL7;Q5SVL2	CASP7			Caspase-7;Caspase-7 subunit p20;Caspase-7 subunit p11	0.0586628	-0.179825	0.4609	0.0958569	-0.277814	-0.223559	0.112251	-0.0954401	11
Q14576	ELAVL3			ELAV-like protein 3	0.283803	-0.00455164	-0.153174	-0.24501	0.272262	-0.0479498	0.148118	-0.095435	25
P46926;D6RAY7;D6R9P4;D6RFF8;D6RB13;D6R917	GNPDA1			Glucosamine-6-phosphate isomerase 1;Glucosamine-6-phosphate isomerase	0.0236102	0.201006	0.0473989	-0.26734	-0.282913	-0.272872	-0.0629921	-0.0954093	19
Q9NSE4	IARS2	Known mitochondrial		Isoleucine--tRNA ligase, mitochondrial	0.0102069	0.0882773	-0.271217	-0.226594	-0.0444491	-0.16762	-0.0967663	-0.0953887	62
Q9UJA5	TRMT6			tRNA (adenine(58)-N(1))-methyltransferase non-catalytic subunit TRM6	0.0263043	-0.0638615	0.346078	0.0756011	-0.172994	-0.325087	0.0824755	-0.0950343	32
O75569;G5E9Q4	PRKRA			Interferon-inducible double-stranded RNA-dependent protein kinase activator A	0.155361	-0.0610744	0.102188	-0.119636	0.146003	-0.104961	0.134703	-0.0950086	24
Q9Y6Y8	SEC23IP			SEC23-interacting protein	0.00403388	-0.00233905	0.217107	-0.0627159	-0.125998	-0.229163	0.038703	-0.0949213	39
Q9H2P0;A0A2R8Y6X0	ADNP			Activity-dependent neuroprotector homeobox protein	-0.217139	-0.131613	-0.311112	-0.095435	-0.124063	-0.0581425	-0.215418	-0.0947518	66
A0A0B4J1V9;Q9NRZ9;F6XU50;A0A087WSW7	HELLS			Lymphoid-specific helicase	-0.754577	-0.50179	0.1121	0.221073	0.0611541	-0.0931248	-0.143043	-0.0947416	25
O95639;C9JEV9;H7C419	CPSF4			Cleavage and polyadenylation specificity factor subunit 4	-0.196343	-0.0852824	-0.204632	-0.214659	-0.115004	0.00719549	-0.171423	-0.0947261	12
P32856	STX2			Syntaxin-2	-0.00881285	-0.284247	0.252779	-0.135697	1.00087	0.108357	0.48082	-0.0947005	14
P83436	COG7			Conserved oligomeric Golgi complex subunit 7	0.0392789	-0.104403	0.017922	-0.0334514	-0.0361856	-0.148417	0.00735344	-0.094644	19
Q9Y6W5	WASF2			Wiskott-Aldrich syndrome protein family member 2	-0.0127228	-0.143198	0.325617	-0.0211894	0.233397	-0.122397	0.189042	-0.0946029	13
Q9HD33	MRPL47	Known mitochondrial		39S ribosomal protein L47, mitochondrial	-0.0488598	0.121944	-0.286445	-0.232837	-0.135649	-0.20015	-0.153671	-0.0945875	21
P34896	SHMT1			Serine hydroxymethyltransferase, cytosolic	-0.157335	0.0209111	0.130931	-0.0174609	-0.375216	-0.30893	-0.118899	-0.0944899	17
P79522	PRR3			Proline-rich protein 3	0.0448837	-0.308948	-0.159621	-0.145781	0.218471	0.135798	0.0428124	-0.0944848	5
Q96CS2	HAUS1			HAUS augmin-like complex subunit 1	-0.150753	-0.0397404	0.179384	-0.00730407	-0.13223	-0.247748	-0.026401	-0.0943975	10
P11388	TOP2A			DNA topoisomerase 2-alpha	-0.844562	-0.74212	-0.100515	0.346191	0.0866479	-0.0877488	-0.233628	-0.0943668	88
E7EVZ1;Q86UP3;E5RI93	ZFHX4			Zinc finger homeobox protein 4	-0.390585	-0.477663	-0.505226	-0.0373695	0.0716254	0.160275	-0.25253	-0.0943564	27
Q6YP21	CCBL2	Known mitochondrial		Kynurenine--oxoglutarate transaminase 3	-0.0857264	0.0892269	-0.296722	-0.283246	-0.238732	-0.113068	-0.204288	-0.0943103	24
F8W0Q9	PPHLN1				-0.155132	-0.178437	-0.209845	0.0663992	-0.0501588	-0.18449	-0.136849	-0.0940228	26
Q9BRK5;G3V1E2;H0Y3T6	SDF4			45 kDa calcium-binding protein	-0.248262	-0.166908	-0.309753	-0.142863	-0.255822	0.0204844	-0.27102	-0.0939971	21
P53582;H0Y955	METAP1			Methionine aminopeptidase 1	0.0672257	0.0802483	-0.0660951	-0.173531	-0.26979	-0.20563	-0.0829578	-0.0938637	22
P28070	PSMB4			Proteasome subunit beta type-4	0.216982	0.0978804	-0.0106139	-0.243404	-0.305236	-0.158091	-0.0172808	-0.093797	13
E9PDR0;P05166;C9JQS9;E7EX59;E7ETT1;E7ETT4;E7EUY3;F8WBI9;E9PEC3;E7ENC1	PCCB	Known mitochondrial		Propionyl-CoA carboxylase beta chain, mitochondrial	-0.105039	0.0507454	-0.262123	-0.204998	-0.198014	-0.138442	-0.186946	-0.093448	27
Q6QNY0;K7EN58	BLOC1S3			Biogenesis of lysosome-related organelles complex 1 subunit 3	0.247928	0.0423643	0.0478175	-0.183998	0.0758749	-0.148657	0.126621	-0.0932889	8
Q2TAA2;H7C5G1;C9JE02	IAH1			Isoamyl acetate-hydrolyzing esterase 1 homolog	0.423309	0.159888	0.416191	-0.352013	0.288418	-0.133701	0.37729	-0.0932735	14
A0A1W2PQR6;A0A1W2PQB7;A0A1W2PS43;Q14108;A0A1W2PPX5;A0A1W2PRS1;A0A1W2PPU6;A0A1W2PRF6	SCARB2	Predicted mitochondrial		Lysosome membrane protein 2	-0.107384	-0.13416	-0.298868	-0.179384	0.0734089	0.0258793	-0.102961	-0.093171	16
Q96T21	SECISBP2	Known mitochondrial		Selenocysteine insertion sequence-binding protein 2	0.00949053	-0.34024	0.682393	-0.161799	0.673466	0.174662	0.487589	-0.0930991	17
Q8N6T7	SIRT6			NAD-dependent protein deacetylase sirtuin-6	-0.160976	-0.0959746	0.0209111	0.100709	-0.20297	-0.313549	-0.11103	-0.0930581	7
Q6I9Y2;A0A024R341	THOC7;NIF3L1BP1			THO complex subunit 7 homolog	-0.0196383	-0.0780458	-0.161605	-0.0682413	-0.189763	-0.133749	-0.121727	-0.0930581	19
Q8WUH6	TMEM263	Known mitochondrial		Transmembrane protein 263	-0.0119807	-0.115113	0.0663992	-0.114707	0.0312541	-0.0495913	0.0289133	-0.0928068	8
Q9UPN9;H0Y612	TRIM33			E3 ubiquitin-protein ligase TRIM33	-0.31511	-0.176267	-0.125353	0.0247452	-0.18618	-0.134715	-0.206728	-0.0927812	29
Q9UPN6;A0A0A0MT33	SCAF8			Protein SCAF8	0.0258793	-0.0655967	-0.12323	-0.0556213	0.0270125	-0.159186	-0.0217409	-0.0927196	28
G5E9W7;G5E9V5;P82650;H7C5L9;H7C5H3	MRPS22	Known mitochondrial		28S ribosomal protein S22, mitochondrial	-0.107772	0.0766959	-0.201161	-0.195385	-0.179482	-0.175615	-0.16225	-0.0926837	27
H3BMF4;Q9H2V7;H3BR82;H3BPQ9	SPNS1	Known mitochondrial		Protein spinster homolog 1	0.0460021	-0.110075	-0.0373843	-0.226122	0.326997	0.0454429	0.120449	-0.092612	6
Q5W111	SPRYD7			SPRY domain-containing protein 7	0.155102	0.0244615	-0.249805	-0.177947	0.249142	-0.132151	0.0671844	-0.0925812	8
B5MCF9;O00541;B3KXD6	PES1			Pescadillo homolog	-0.345399	-0.0797372	-0.339272	-0.161282	-0.34828	-0.0392363	-0.344312	-0.0925299	34
Q05209	PTPN12			Tyrosine-protein phosphatase non-receptor type 12	0.00834347	-0.0764781	0.123666	-0.124078	0.143916	-0.0772541	0.0931996	-0.0924325	29
O15294	OGT	Known mitochondrial		UDP-N-acetylglucosamine--peptide N-acetylglucosaminyltransferase 110 kDa subunit	-0.173873	-0.183245	-0.0346332	-0.0141353	-0.0712848	-0.0847621	-0.0920685	-0.0923863	44
Q9NRX2;E9PKV2	MRPL17	Known mitochondrial		39S ribosomal protein L17, mitochondrial	-0.11048	0.0604624	-0.243318	-0.0632886	-0.395416	-0.29674	-0.245055	-0.0923556	18
H7C2Q8;Q99848	EBNA1BP2			Probable rRNA-processing protein EBP2	-0.36238	-0.12975	-0.353118	-0.0809422	-0.302884	-0.0669411	-0.339223	-0.092294	25
Q6NUQ1	RINT1			RAD50-interacting protein 1	0.0798389	0.0556121	-0.547911	-0.225143	-0.227337	-0.121251	-0.209161	-0.0922376	15
Q2TAY7	SMU1			WD40 repeat-containing protein SMU1;WD40 repeat-containing protein SMU1, N-terminally processed	-0.156756	-0.0772236	-0.244036	-0.0765085	-0.134746	-0.122319	-0.177746	-0.0918583	28
O15173	PGRMC2	Predicted mitochondrial		Membrane-associated progesterone receptor component 2	0.095587	-0.187592	-0.0530745	-0.131139	0.464145	0.0339339	0.185604	-0.0918378	16
Q9H3N1	TMX1	Known mitochondrial		Thioredoxin-related transmembrane protein 1	-0.233176	-0.447229	-0.386449	0.00805652	-0.0228447	0.10608	-0.206418	-0.0916482	16
Q5VW38;G5E994	GPR107			Protein GPR107	0.41846	-0.14527	0.537942	-0.149169	0.44668	0.0139266	0.468601	-0.0914792	5
P42765;A0A0B4J2A4;K7EME0	ACAA2	Known mitochondrial		3-ketoacyl-CoA thiolase, mitochondrial	0.0113525	0.0546401	-0.126344	-0.0934018	-0.138648	-0.2519	-0.0829273	-0.0914689	42
Q9UM73;A0A087WZL3;A0A0K2YUJ3	ALK			ALK tyrosine kinase receptor;Tyrosine-protein kinase receptor	-0.649797	-0.581562	-0.133749	-0.0168623	0.202136	0.213254	-0.152415	-0.0913562	34
Q9UBW8;F5GYF7;F5H248;F5H7C6	COPS7A			COP9 signalosome complex subunit 7a	0.186754	0.0886844	-0.0896511	-0.445048	0.222063	0.0258793	0.112967	-0.0912844	10
Q9BTL3;A0A3B3IU46	FAM103A1			RNMT-activating mini protein	-0.0792952	-0.0356531	-0.113536	-0.0978415	-0.162057	-0.141557	-0.117897	-0.0910283	8
Q9BZF1;F8VQX7	OSBPL8			Oxysterol-binding protein-related protein 8;Oxysterol-binding protein	-0.296368	-0.201808	-0.284599	-0.0971623	0.156397	0.017922	-0.125652	-0.09089	30
Q96LT9;X6RLP6	RNPC3			RNA-binding protein 40	-0.114769	-0.130429	-0.0704817	-0.118179	0.0257376	-0.0258232	-0.0519724	-0.0907159	11
Q92615	LARP4B			La-related protein 4B	-0.0441516	-0.206279	0.0192037	-0.0630926	0.144046	-0.00943713	0.0418317	-0.0905673	23
Q13586;G0XQ39;E9PNJ4;H0YDB2	STIM1			Stromal interaction molecule 1	0.177982	-0.0329642	-0.167799	-0.288664	0.547746	0.0305479	0.215492	-0.0905622	30
Q8IWA0	WDR75			WD repeat-containing protein 75	-0.247183	0.00561564	-0.47311	-0.136759	-0.407478	-0.145143	-0.372773	-0.0904188	33
Q8WY54	PPM1E			Protein phosphatase 1E	0.0970713	0.0479571	0.121811	-0.229196	-0.101227	-0.103162	0.0426163	-0.0903421	19
O94906	PRPF6			Pre-mRNA-processing factor 6	-0.0231085	-0.171515	0.0370308	0.0149266	0.175045	-0.120937	0.0653931	-0.0903421	75
Q5T1V6	DDX59			Probable ATP-dependent RNA helicase DDX59	0.0827026	-0.0258966	0.160533	-0.07312	0.037593	-0.175289	0.0945063	-0.0900964	20
Q9BZK7;A0A0D9SF63	TBL1XR1			F-box-like/WD repeat-containing protein TBL1XR1	-0.0795543	-0.0266899	-0.124582	-0.0862623	-0.143548	-0.160202	-0.115644	-0.0900196	27
P13674	P4HA1	Predicted mitochondrial		Prolyl 4-hydroxylase subunit alpha-1	-0.174491	-0.346206	-0.686452	-0.191821	0.0464211	0.210015	-0.240043	-0.0898558	30
Q86U70	LDB1			LIM domain-binding protein 1	-0.158365	-0.18413	-0.305753	-0.139744	-0.12378	0.0441843	-0.193833	-0.0897995	12
P21675	TAF1			Transcription initiation factor TFIID subunit 1	-0.186475	-0.121392	-0.0948339	0.0639171	-0.0588336	-0.226966	-0.112386	-0.0897636	16
O00422;H7BZW6	SAP18			Histone deacetylase complex subunit SAP18	-0.0540178	-0.0933095	-0.229535	-0.106063	-0.0874574	-0.0700879	-0.121685	-0.0897432	19
Q8N1F7;H3BVG0	NUP93			Nuclear pore complex protein Nup93	-0.0646609	-0.0553064	-0.211849	-0.105147	-0.0443747	-0.108627	-0.105054	-0.0894873	62
Q96PY6	NEK1			Serine/threonine-protein kinase Nek1	0.473215	0.355693	-0.172327	-0.918715	0.565987	0.0157831	0.324238	-0.0894822	15
P33981	TTK			Dual specificity protein kinase TTK	-0.447525	-0.119526	0.124857	0.206268	-0.0986445	-0.423526	-0.121544	-0.0893748	9
Q8N111	CEND1	Predicted mitochondrial		Cell cycle exit and neuronal differentiation protein 1	0.108759	-0.127242	-0.387223	-0.265605	0.172616	0.100843	-0.0144996	-0.0893543	8
Q9HCN8	SDF2L1			Stromal cell-derived factor 2-like protein 1	-0.0505771	-0.183933	-0.406675	-0.255891	0.262914	0.140255	-0.039088	-0.0893338	14
Q9NRG9;F8VZ44;H3BU82	AAAS			Aladin	-0.125966	-0.102357	-0.181509	0.00791302	-0.254186	-0.179204	-0.186267	-0.0891651	17
D6RDV0;D6RA37;D6RIY7;Q13454;A0A0A0MTC2	TUSC3	Predicted mitochondrial		Tumor suppressor candidate 3	-0.0639822	-0.190042	-0.199603	-0.130492	0.109962	0.0429245	-0.045625	-0.0891139	9
Q92597	NDRG1			Protein NDRG1	0.826518	-0.0406304	1.15672	-0.0126646	1.27071	-0.222229	1.09664	-0.0888939	11
Q9C005	DPY30			Protein dpy-30 homolog	-0.0107593	-0.092171	-0.0117771	-0.0914945	0.158596	-0.0824995	0.0476035	-0.0887149	8
Q00403	GTF2B			Transcription initiation factor IIB	0.0219061	-0.161685	0.0586628	0.067914	-0.0180743	-0.186048	0.0211717	-0.0886586	17
P42285	SKIV2L2			Superkiller viralicidic activity 2-like 2	-0.150641	-0.0695881	-0.202605	-0.0521917	-0.11338	-0.145653	-0.155079	-0.0885768	65
Q92785;J3KMZ8	DPF2			Zinc finger protein ubi-d4	-0.173775	-0.118335	-0.378757	-0.0848692	-0.0891292	-0.0628364	-0.208833	-0.0885001	30
Q32P41	TRMT5	Known mitochondrial		tRNA (guanine(37)-N1)-methyltransferase	0.121679	0.0874628	0.127765	-0.108643	-0.43335	-0.265553	-0.038431	-0.0883263	20
A0A0G2JPP5					-0.0720277	-0.183572	-0.125589	-0.0239591	0.139339	-0.0616013	-0.014825	-0.0881167	76
Q9Y3D5;H0YAG5;D6RCM2	MRPS18C	Known mitochondrial		28S ribosomal protein S18c, mitochondrial	0.0211954	0.0837921	-0.299951	-0.0909412	-0.383793	-0.279879	-0.210062	-0.0880553	5
A0A0A6YYJ8	LUC7L2				-0.0425162	-0.0515786	0.126709	-0.0121989	-0.212367	-0.207428	-0.0360919	-0.0879685	39
Q5JPH6;H3BTB7	EARS2	Known mitochondrial		Probable glutamate--tRNA ligase, mitochondrial	-0.142799	-0.0565662	-0.0452975	-0.0669562	-0.226831	-0.141287	-0.1364	-0.0877794	23
E7EV01;O15484;A0A3B3IRX8	CAPN5			Calpain-5	0.395392	0.117961	-0.415441	-0.405891	0.0107799	-0.0246926	0.0344928	-0.0877334	26
Q9Y316	MEMO1			Protein MEMO1	0.144177	0.0244615	0.152897	-0.167329	-0.0712241	-0.127148	0.0789422	-0.0876159	15
Q13952;Q5T6K7;E9PI99;Q5T6K5;A0A0A0MT00	NFYC			Nuclear transcription factor Y subunit gamma	-0.0408827	-0.0909412	0.0485151	-0.012912	-0.153094	-0.162541	-0.0461363	-0.0875034	13
O14880;Q5VV89;Q5VV87	MGST3	Known mitochondrial		Microsomal glutathione S-transferase 3	-0.0989072	-0.0616765	-0.345931	-0.24064	-0.0301036	0.0271541	-0.152062	-0.0874676	5
P29084;E5RH41	GTF2E2			Transcription initiation factor IIE subunit beta	-0.13687	-0.28444	0.31904	0.0357646	0.315566	-0.0330232	0.181204	-0.0874625	18
Q96N67	DOCK7			Dedicator of cytokinesis protein 7	-0.0639219	-0.154923	0.0210533	-0.096792	0.107688	-0.0138294	0.0233074	-0.0873502	116
O75475	PSIP1			PC4 and SFRS1-interacting protein	-0.179645	-0.244907	-0.146388	-0.0264696	0.331132	-0.00242579	0.0212096	-0.0872173	56
Q9UBV2	SEL1L			Protein sel-1 homolog 1	-0.0548718	-0.261396	-0.232837	-0.151651	0.218719	0.124063	-0.0109385	-0.0870692	20
A0A2R8Y212;A0A2U3TZM0;Q14839;A0A0C4DGG9;A0A2R8Y521;F5GWX5;A0A2R8YFK9;A0A2R8Y5J0;A0A2R8Y425;A0A2R8YFD8;A0A2R8YDJ9;A0A2R8YD40;A0A2R8YDW2;A0A2R8Y4X2;A0A2R8Y8C1;A0A2R8YER1;A0A2R8Y445;A0A2R8Y5Z7	CHD4			Chromodomain-helicase-DNA-binding protein 4	-0.289951	-0.264201	-0.209111	0.0299829	0.0758749	-0.0429026	-0.132367	-0.0870385	117
P51571;A6NLM8	SSR4	Predicted mitochondrial		Translocon-associated protein subunit delta	-0.0402002	-0.188628	-0.379826	-0.115269	0.0930192	0.0340749	-0.0955994	-0.0869414	8
O43252	PAPSS1	Predicted mitochondrial		Bifunctional 3-phosphoadenosine 5-phosphosulfate synthase 1;Sulfate adenylyltransferase;Adenylyl-sulfate kinase	-0.143452	-0.115488	0.116897	-0.0860938	-0.0337763	-0.0597655	-0.0161472	-0.0869363	34
Q8NBU5	ATAD1	Known mitochondrial		ATPase family AAA domain-containing protein 1	0.0318186	0.00158601	-0.121942	-0.114566	0.147697	-0.152227	0.0233973	-0.0869057	21
Q8NHV4	NEDD1			Protein NEDD1	-0.0760066	-0.027131	0.29901	-0.0339831	-0.211832	-0.206562	0.0202568	-0.08687	19
P50416	CPT1A	Known mitochondrial		Carnitine O-palmitoyltransferase 1, liver isoform	0.128953	-0.296297	0.369048	0.132379	0.287709	-0.129292	0.265317	-0.0868547	35
O14497;H0Y488;A0A1B0GTU5	ARID1A			AT-rich interactive domain-containing protein 1A	-0.312921	-0.209461	-0.313495	-0.00815979	-0.180888	-0.0506219	-0.267739	-0.0868444	98
Q15024	EXOSC7			Exosome complex component RRP42	-0.136696	-0.0565662	-0.11616	-0.0170375	-0.222229	-0.192695	-0.157635	-0.086824	18
Q9P2W1;K7ERB6	PSMC3IP			Homologous-pairing protein 2 homolog	-0.357936	-0.441164	0.551885	0.152378	0.214871	-0.0335991	0.183489	-0.0867525	10
Q96DV4	MRPL38	Known mitochondrial		39S ribosomal protein L38, mitochondrial	-0.140523	-0.0276309	-0.240384	-0.0581274	-0.237302	-0.178747	-0.205319	-0.0867065	28
O43264	ZW10			Centromere/kinetochore protein zw10 homolog	-0.0746537	-0.0914637	0.0344974	-0.112069	0.0193461	-0.0569714	-0.00613489	-0.0866555	31
Q12769;G3V198;E9PR16	NUP160			Nuclear pore complex protein Nup160	-0.0799354	-0.103054	-0.0638917	-0.0361265	-0.102434	-0.121722	-0.0820006	-0.0864972	47
Q96FX7;H0Y2Q1	TRMT61A			tRNA (adenine(58)-N(1))-methyltransferase catalytic subunit TRMT61A	-0.00744911	0.0720372	0.246469	-0.0512795	-0.193008	-0.30545	0.026649	-0.0864716	12
P20674;H3BNX8;H3BRM5;H3BV69	COX5A	Known mitochondrial		Cytochrome c oxidase subunit 5A, mitochondrial	0.00403388	-0.0655212	-0.296687	-0.0445087	-0.174735	-0.150961	-0.150481	-0.0862674	11
Q86WG3	ATCAY	Predicted mitochondrial		Caytaxin	0.258338	-0.0205307	0.217603	-0.13519	0.31313	-0.105116	0.263555	-0.0861245	8
Q96AY4;A0A087WW06	TTC28			Tetratricopeptide repeat protein 28	-0.156531	-0.13768	-0.171109	-0.0445979	-0.161008	-0.0774825	-0.162869	-0.0860734	64
Q9H5V9	CXorf56			UPF0428 protein CXorf56	-0.0782133	-0.21424	0.138552	0.0405417	-0.155389	-0.0957587	-0.0262443	-0.0860581	9
Q9NYK5;C9JG87	MRPL39	Known mitochondrial		39S ribosomal protein L39, mitochondrial	-0.0672585	0.0989585	-0.309789	-0.139649	-0.333371	-0.238408	-0.231701	-0.0859867	26
Q8IZL8;C9JFV4;E7EV54	PELP1			Proline-, glutamic acid- and leucine-rich protein 1	-0.0907569	0.0221902	-0.297289	-0.134398	-0.109219	-0.151987	-0.162783	-0.0859152	29
P61026	RAB10	Predicted mitochondrial		Ras-related protein Rab-10	0.0278618	-0.160476	-0.0679842	-0.087994	0.139339	-0.0125627	0.0355629	-0.0857468	20
P26639	TARS			Threonine--tRNA ligase, cytoplasmic	-0.145398	-0.117271	0.188148	0.00317045	-0.240128	-0.147282	-0.0538431	-0.0856498	53
P40616;B4DZG7;F8VYN9	ARL1			ADP-ribosylation factor-like protein 1	0.152248	-0.165726	-0.198676	-0.0562061	0.184344	-0.0380656	0.0560979	-0.0855732	11
Q96C36;A0A087WTV6;A0A087WZR9;J3KR12	PYCR2	Known mitochondrial		Pyrroline-5-carboxylate reductase 2;Pyrroline-5-carboxylate reductase	-0.0656269	0.0822938	-0.250217	-0.10019	-0.236333	-0.259012	-0.181586	-0.0855529	26
Q9ULX3	NOB1			RNA-binding protein NOB1	-0.364255	-0.188348	0.0576928	0.154842	-0.546519	-0.257511	-0.261685	-0.0854661	14
Q86U42	PABPN1			Polyadenylate-binding protein 2	-0.0716032	-0.0351061	-0.324292	-0.130887	0.0243196	-0.0916329	-0.116499	-0.0853385	21
Q16891;B9A067	IMMT	Known mitochondrial		MICOS complex subunit MIC60	-0.0789293	-0.076037	-0.305467	-0.138045	-0.158832	-0.0433932	-0.17805	-0.0852926	96
A0A0C4DG44;O43464	HTRA2	Known mitochondrial		Serine protease HTRA2, mitochondrial	0.0909888	0.0603242	-0.0405117	-0.0963139	0.0233263	-0.234941	0.0256005	-0.085262	10
Q9NPE3	NOP10			H/ACA ribonucleoprotein complex subunit 3	-0.0755048	0.111966	-0.305146	-0.280335	-0.332698	-0.114379	-0.233097	-0.0852416	8
P16435;H0Y4R2;E7EMD0	POR	Predicted mitochondrial		NADPH--cytochrome P450 reductase	-0.074198	-0.291168	-0.232447	-0.159025	0.452912	0.157173	0.0794566	-0.0851957	48
J3KTL2;Q07955;J3KSR8	SRSF1			Serine/arginine-rich splicing factor 1	-0.074988	-0.0649929	-0.264461	-0.0963446	-0.112038	-0.0942486	-0.148193	-0.0851242	38
Q9Y6C9	MTCH2	Known mitochondrial		Mitochondrial carrier homolog 2	-0.236486	-0.11713	-0.470889	-0.127683	-0.143771	-0.0133051	-0.277254	-0.085109	14
H7BYE5;H7C384;B7Z1T1;A0A3B3ISE9;O00258;A0A096LNT6;A0A3B3IUG4;B4DLW3;A0A3B3ISA8;A0A3B3ITX9	WRB			Tail-anchored protein insertion receptor WRB	-0.0076666	-0.178078	-0.172636	0.0469799	0.199876	-0.134145	0.0146029	-0.0850834	7
A0A024QZX5;A0A087X1N8;P35237;A0A2R8YD12;A0A2R8Y6A7	SERPINB6			Serpin B6	0.289008	0.0132121	0.244522	-0.188299	-0.0169061	-0.0869364	0.178385	-0.0849968	27
Q9UNH6;E9PNL2	SNX7			Sorting nexin-7	0.00633396	-0.204133	0.103934	-0.00740554	-0.218665	-0.0502784	-0.0299022	-0.0848284	18
O75607	NPM3			Nucleoplasmin-3	-0.168334	0.367707	-0.449927	-0.306288	-0.560579	-0.454565	-0.383341	-0.0847978	5
P27824	CANX	Known mitochondrial		Calnexin	-0.227304	-0.30139	-0.39051	-0.132451	0.154972	0.144308	-0.135803	-0.0846958	52
H7BZB9	MAP2				-0.110231	-0.151971	0.0356239	-0.0551865	-0.170232	-0.04883	-0.0790005	-0.0845632	8
Q96HY6	DDRGK1			DDRGK domain-containing protein 1	0.224658	-0.0505622	0.0408223	-0.0948339	0.507719	-0.108456	0.270629	-0.0844051	13
Q96E11	MRRF	Known mitochondrial		Ribosome-recycling factor, mitochondrial	-0.005652	0.00719549	-0.293819	-0.195054	-0.15785	-0.0723614	-0.147634	-0.0843542	13
Q9NZN8;F8VV52;F8VUB4;F8VP97;F8W145	CNOT2			CCR4-NOT transcription complex subunit 2	-0.0511002	-0.0903575	0.201006	-0.074912	-0.173563	-0.087764	0.000649091	-0.0843287	21
Q8N3X1	FNBP4			Formin-binding protein 4	-0.182017	-0.0221999	-0.272977	-0.0595701	-0.272036	-0.175305	-0.241708	-0.0842318	22
Q14011	CIRBP			Cold-inducible RNA-binding protein	0.132248	-0.0355201	-0.0997108	-0.147713	0.182692	-0.0715728	0.0768874	-0.0841808	18
Q9H6H4;E5RGS2	REEP4			Receptor expression-enhancing protein 4;Receptor expression-enhancing protein	0.0255958	-0.445637	0.115433	0.00762616	0.449746	0.124857	0.208725	-0.0841808	6
Q92604	LPGAT1			Acyl-CoA:lysophosphatidylglycerol acyltransferase 1	-0.0765389	-0.222364	-0.258805	-0.12078	0.377068	0.0750534	0.0392835	-0.084033	13
I3L419;Q9BSJ6;I3L156	FAM64A			Protein FAM64A	-0.921172	0.141171	-0.231566	-0.269008	0.0708015	-0.155855	-0.303953	-0.0840126	6
Q9BWS9;E9PPA0;E9PI70;E9PIP0;E9PRL3;E9PPH0	CHID1			Chitinase domain-containing protein 1	-0.142959	-0.0536135	-0.310021	-0.11391	-0.175094	-0.0851293	-0.207561	-0.0840075	18
Q9NPH2	ISYNA1			Inositol-3-phosphate synthase 1	0.126048	-0.392497	0.788352	0.0318186	0.755742	0.0651587	0.587173	-0.0840024	24
P10415	BCL2	Known mitochondrial		Apoptosis regulator Bcl-2	-1.04919	-0.174459	-0.388337	-0.0582927	-0.154008	-0.0232111	-0.483312	-0.0838852	4
O00592	PODXL			Podocalyxin	-0.723849	-0.0686195	-0.897194	-0.158526	-0.679157	-0.0275279	-0.763709	-0.0838597	10
Q6PJT7;H0YJA2	ZC3H14			Zinc finger CCCH domain-containing protein 14	-0.180986	-0.106358	-0.258132	-0.0819955	-0.0420854	-0.0633489	-0.157614	-0.0837934	41
Q6PD62	CTR9			RNA polymerase-associated protein CTR9 homolog	0.00719549	-0.124849	-0.0815527	-0.0229472	-0.034973	-0.10552	-0.0359884	-0.0837577	47
O43148;K7EP06	RNMT			mRNA cap guanine-N7 methyltransferase	-0.0576169	-0.026543	-0.296102	-0.127731	-0.142783	-0.0983974	-0.162154	-0.0835947	40
G3V1P5;Q96RN5	MED15			Mediator of RNA polymerase II transcription subunit 15	-0.163737	-0.0845938	-0.00882739	0.00475299	-0.201875	-0.175436	-0.122371	-0.0832177	12
Q9UJX3	ANAPC7			Anaphase-promoting complex subunit 7	-0.114988	-0.246344	0.100709	0.098689	-0.0927709	-0.123371	-0.0323838	-0.0832075	26
Q9UKN8	GTF3C4			General transcription factor 3C polypeptide 4	-0.116426	-0.0124172	-0.307662	-0.105116	-0.178812	-0.13424	-0.198786	-0.0829833	50
Q9H8M2	BRD9			Bromodomain-containing protein 9	-0.0957895	-0.0269987	-0.475756	-0.157174	-0.21922	-0.0675154	-0.255047	-0.0828764	21
Q13107;H7C189	USP4			Ubiquitin carboxyl-terminal hydrolase 4;Ubiquitin carboxyl-terminal hydrolase	-0.0830954	0.00129789	0.0886844	-0.14452	-0.143851	-0.109405	-0.0426896	-0.0828611	26
Q13610;B4DJV5	PWP1			Periodic tryptophan protein 1 homolog	-0.133733	-0.0474129	-0.098521	-0.113583	-0.40484	-0.0883161	-0.206018	-0.0828458	18
Q9UBN7;A0A2R8YDE6;A6NDI8;E7EPS2	HDAC6			Histone deacetylase 6	0.065848	-0.284493	0.555227	0.133958	0.441058	-0.129308	0.36875	-0.0828356	17
C9JEZ4;Q9UKI2	CDC42EP3			Cdc42 effector protein 3	0.112233	0.229588	0.1145	-0.275385	-0.418851	-0.261708	-0.04319	-0.0827185	9
Q9H6T3	RPAP3			RNA polymerase II-associated protein 3	0.0640551	-0.0683774	0.223052	-0.0308403	0.0360461	-0.150897	0.110096	-0.0825046	29
Q9BXR0	QTRT1	Known mitochondrial		Queuine tRNA-ribosyltransferase	-0.00850808	0.161436	0.145873	-0.0555763	-0.425308	-0.409776	-0.0764324	-0.0824537	15
P29144;A0A494C1B8;A0A494C0U1	TPP2			Tripeptidyl-peptidase 2	-0.0849152	0.00331442	-0.106296	-0.130287	-0.282369	-0.124283	-0.155186	-0.0824231	81
P60709	ACTB	Known mitochondrial		Actin, cytoplasmic 1;Actin, cytoplasmic 1, N-terminally processed	-0.00872582	-0.0484271	-0.0206917	-0.144026	-0.135126	-0.0567312	-0.0537333	-0.082418	62
P18583	SON			Protein SON	-0.113645	-0.136331	-0.300626	-0.0552615	-0.0960516	-0.0570465	-0.167183	-0.0823875	85
Q7RTV0	PHF5A			PHD finger-like domain-containing protein 5A	0.0425042	-0.0342194	-0.138982	-0.15637	-0.00807279	-0.0593296	-0.0328413	-0.0823519	10
P27144;D3DQ64	AK4	Known mitochondrial		Adenylate kinase 4, mitochondrial	0.320427	0.107822	-0.704888	-0.342689	-0.153398	-0.0477858	-0.119604	-0.0823315	15
A0A0U1RRH6;O94880	PHF14			PHD finger protein 14	-0.172148	-0.195005	-0.185491	-0.0912024	0.0497701	0.0304067	-0.098521	-0.0823213	33
P78364;J3KQH6	PHC1			Polyhomeotic-like protein 1	0.0734089	-0.0587734	-0.0705877	-0.106716	0.18574	-0.0815221	0.0666518	-0.0822042	24
Q9Y3C1;D6RIC3;A0A0C4DGU5;A0A087X2G6	NOP16			Nucleolar protein 16	-0.291221	-0.0865381	-0.354372	-0.0637258	-0.366876	-0.0960979	-0.337108	-0.0820566	20
O95864	FADS2	Predicted mitochondrial		Fatty acid desaturase 2	-0.736509	-0.810359	-0.479472	-0.133448	0.237074	0.435415	-0.265327	-0.082026	16
A0A2R8YDM9;A0A2R8Y5A6;H0YH87;A0A2R8Y7P6;V9GY86;Q99700;F8VQP2	ATXN2			Ataxin-2	-0.0762043	-0.157496	0.210139	-0.0145578	-0.00639082	-0.0772236	0.0477385	-0.0819089	38
Q9Y676;A0A0G2JIC6	MRPS18B	Known mitochondrial		28S ribosomal protein S18b, mitochondrial	-0.093956	0.0663992	-0.255477	-0.136521	-0.127699	-0.188332	-0.157383	-0.0819039	17
E9PLP0	CARS				0.235237	0.0315363	-0.295287	-0.33805	0.389897	0.0311129	0.138513	-0.0816087	7
P40937	RFC5			Replication factor C subunit 5	-0.1908	-0.137362	0.000432815	0.0352017	-0.141621	-0.150081	-0.108363	-0.081573	24
Q9Y5J6;F2Z2B0	TIMM10B	Known mitochondrial		Mitochondrial import inner membrane translocase subunit Tim10 B	-0.115582	0.138028	-0.292263	-0.0693005	-0.292617	-0.355405	-0.231046	-0.0815374	9
F5GWH5;P61165	TMEM258			Transmembrane protein 258	-0.238749	-0.395625	-0.183081	0.037312	0.0423643	0.0687396	-0.121288	-0.0815323	2
Q86V48	LUZP1			Leucine zipper protein 1	-0.273971	-0.211248	-0.0531644	0.114634	-0.0194044	-0.170264	-0.111176	-0.0815273	35
M0R2A0;Q5UCC4	EMC10			ER membrane protein complex subunit 10	-0.117224	-0.212584	-0.140476	0.00834347	0.0749164	-0.0492181	-0.0576519	-0.0814865	4
P57740	NUP107			Nuclear pore complex protein Nup107	-0.0791122	-0.0982121	-0.161072	-0.0220241	-0.0755048	-0.126155	-0.104692	-0.081456	46
P31350;A0A286YFD6;C9JXC1	RRM2			Ribonucleoside-diphosphate reductase subunit M2	-0.466457	-0.255133	0.148739	0.101784	0.128293	-0.113567	-0.0363582	-0.081456	26
Q9H974	QTRTD1	Known mitochondrial		Queuine tRNA-ribosyltransferase subunit QTRTD1	-0.0726648	0.146003	-0.132372	-0.189335	-0.220093	-0.230922	-0.140444	-0.0813085	13
O14929	HAT1			Histone acetyltransferase type B catalytic subunit	0.00187425	-0.118398	0.503552	-0.0452676	0.0462816	-0.0809422	0.202303	-0.0812271	22
O94874	UFL1			E3 UFM1-protein ligase 1	0.247563	-0.0147473	0.037312	-0.228334	0.484499	-0.0110791	0.268035	-0.0812067	37
Q96I24	FUBP3			Far upstream element-binding protein 3	0.00518438	-0.067712	0.00662125	-0.0670015	0.00173014	-0.10911	0.00451338	-0.0811406	47
Q4VC05	BCL7A			B-cell CLL/lymphoma 7 protein family member A	-0.377482	-0.0998036	-0.305432	-0.0866453	-0.321405	-0.0572715	-0.334444	-0.0811304	11
E7EUN2;A0A087X1U1;F5GXM9	AGAP1				-0.151442	0.00475299	-0.0840432	-0.164626	-0.19024	-0.0884695	-0.141239	-0.0811152	19
O43251;A0A0G2JRA5;B0QYV1;B0QYY4;S4R469;Q9NWB1;J3KNW3;F8VZG9;A0A087X2B1;F8VZY7;F8VR27;A0A286YEU2;B7Z1U7;S4R3K7;A0A0G2JRD1;I3L1D4;A0A0G2JSB3;B0QYY7	RBFOX2;RBFOX1			RNA binding protein fox-1 homolog 2;RNA binding protein fox-1 homolog;RNA binding protein fox-1 homolog 1	-0.196475	-0.0423083	-0.283861	-0.13378	-0.14741	-0.0686952	-0.20815	-0.0810846	13
Q9BVK6	TMED9	Predicted mitochondrial		Transmembrane emp24 domain-containing protein 9	-0.102047	-0.295093	-0.348243	-0.0611045	0.132643	0.0877344	-0.0925709	-0.0809778	12
Q9UNN5;B1ANM7;B3KT28	FAF1			FAS-associated factor 1	0.0619835	0.0546401	0.0280033	-0.202589	-0.0878867	-0.10611	0.00211444	-0.0807591	28
D6R9P3;D6RD18;D6RBZ0;Q99729	HNRNPAB			Heterogeneous nuclear ribonucleoprotein A/B	-0.28186	-0.142688	-0.372655	-0.0389398	-0.182639	-0.0626104	-0.276963	-0.0807336	35
O43237	DYNC1LI2			Cytoplasmic dynein 1 light intermediate chain 2	0.114234	-0.0939714	0.271665	-0.103689	0.179893	-0.0451784	0.190046	-0.0807184	35
P62072	TIMM10	Known mitochondrial		Mitochondrial import inner membrane translocase subunit Tim10	-0.0475024	0.109695	-0.212417	-0.118461	-0.145127	-0.2567	-0.133422	-0.0805099	11
Q99081;B4DZP2	TCF12			Transcription factor 12	-0.24366	-0.183933	-0.196971	0.00877379	-0.0176945	-0.0726648	-0.149446	-0.080454	29
P49792	RANBP2			E3 SUMO-protein ligase RanBP2	-0.0351357	-0.0685287	-0.235756	-0.0778022	0.0163537	-0.0951422	-0.08081	-0.0804489	191
P61326;Q96A72;F5H6N1;F5H6P7	MAGOH;MAGOHB			Protein mago nashi homolog;Protein mago nashi homolog 2	-0.00115464	-0.0556962	-0.154907	-0.0242231	-0.104465	-0.165159	-0.0854151	-0.0804387	19
Q9UMN6	KMT2B			Histone-lysine N-methyltransferase 2B	-0.254341	-0.249616	0.0765591	0.0344974	0.125519	-0.0401409	-0.00782619	-0.0801489	15
Q06265;D6RIY6;D6R905;D6RA17	EXOSC9			Exosome complex component RRP45	-0.0945259	-0.0591041	-0.154956	-0.00229573	-0.205846	-0.184818	-0.151058	-0.0800726	16
Q13505;A0A0C4DFQ1	MTX1	Known mitochondrial		Metaxin-1	-0.228672	-0.0846703	-0.281246	-0.0950343	-0.0936327	-0.0605778	-0.199001	-0.0800218	12
P35580	MYH10	Known mitochondrial		Myosin-10	-0.0271162	-0.105256	0.0254541	-0.104496	0.000144286	-0.0312531	-0.0003463	-0.0799151	284
O75340;A0A024QZ42	PDCD6			Programmed cell death protein 6	0.0777899	0.0629506	0.0518593	-0.167329	0.119024	-0.146451	0.0831566	-0.0798033	13
P61224;F5H7Y6;E7ESV4;F5GX62;A6NIZ1;F5H004;F5H823;F5GZG1;B7ZB78;F5H6R7	RAP1B	Predicted mitochondrial		Ras-related protein Rap-1b;Ras-related protein Rap-1b-like protein	-0.0425608	-0.153735	-0.32858	-0.143739	0.00403388	0.0490731	-0.11505	-0.0797372	15
Q9Y5Y0	FLVCR1	Known mitochondrial		Feline leukemia virus subgroup C receptor-related protein 1	-0.01105	-0.226476	-0.186262	0.0875986	-0.012781	-0.118085	-0.0677221	-0.0797168	8
Q96P47	AGAP3			Arf-GAP with GTPase, ANK repeat and PH domain-containing protein 3	-0.11926	-0.0239297	-0.0700424	-0.137584	-0.00827594	-0.0797829	-0.0651439	-0.0796864	25
P16035;B4DFW2;K7EIX4	TIMP2			Metalloproteinase inhibitor 2	0.488824	-0.0984901	0.322851	-0.184293	0.916935	0.0352017	0.598429	-0.0796863	14
Q13427;E9PG73;C9JM79;C9JN15	PPIG			Peptidyl-prolyl cis-trans isomerase G;Peptidyl-prolyl cis-trans isomerase	0.00158601	-0.0111081	-0.148513	-0.100422	-0.0388509	-0.13005	-0.0605427	-0.0796355	25
O75489	NDUFS3	Known mitochondrial		NADH dehydrogenase [ubiquinone] iron-sulfur protein 3, mitochondrial	-0.0648571	0.0378742	-0.386864	-0.170426	-0.22803	-0.114098	-0.220597	-0.0795085	21
Q92769	HDAC2			Histone deacetylase 2	-0.200001	-0.0705575	-0.245626	-0.127778	-0.103891	-0.0403782	-0.181957	-0.0791173	29
P62136;E9PMD7	PPP1CA			Serine/threonine-protein phosphatase PP1-alpha catalytic subunit;Serine/threonine-protein phosphatase	-0.0100762	-0.0192873	-0.0681203	-0.116145	-0.0884081	-0.103736	-0.0551515	-0.0790766	30
P50150	GNG4			Guanine nucleotide-binding protein G(I)/G(S)/G(O) subunit gamma-4	-0.0404227	-0.00639082	-0.798316	-0.154024	-0.375721	-0.080454	-0.372013	-0.0790309	12
Q6WKZ4;E7EX40	RAB11FIP1			Rab11 family-interacting protein 1	-0.289193	-0.241236	-0.0259701	-0.287501	0.131063	0.232661	-0.0510902	-0.0788989	18
Q14697;F5H6X6	GANAB	Predicted mitochondrial		Neutral alpha-glucosidase AB	-0.10953	-0.0847621	-0.234686	-0.148449	0.0564447	-0.00634738	-0.0909771	-0.0786805	68
F5H702;Q96GC5;F5H8D0	MRPL48	Known mitochondrial		39S ribosomal protein L48, mitochondrial	0.00705191	0.0697021	-0.179498	-0.141223	-0.259288	-0.177001	-0.139548	-0.0786703	8
Q5T8D3;X6RDD7;Q5T8E0	ACBD5		Peroxisomedb	Acyl-CoA-binding domain-containing protein 5	-0.200266	-0.110449	-0.370713	-0.062038	-0.258874	-0.0639068	-0.274896	-0.0786246	21
O43815	STRN			Striatin	0.0422241	-0.20533	0.305912	0.032524	0.156526	-0.0724069	0.172274	-0.0784672	38
O94905;E5RHW4	ERLIN2			Erlin-2	0.131589	-0.125132	-0.0551266	-0.107819	0.165687	-0.00498587	0.0839327	-0.0783301	31
O43660	PLRG1			Pleiotropic regulator 1	-0.0552914	-0.11879	-0.199902	-0.0737728	0.114767	-0.0432445	-0.0410658	-0.0782692	30
P51531;F6VDE0	SMARCA2			Probable global transcription activator SNF2L2	-1.45625	-0.199007	-1.04931	-0.000966952	-0.668547	-0.0422488	-1.02251	-0.0782488	42
Q10570	CPSF1			Cleavage and polyadenylation specificity factor subunit 1	-0.135016	-0.11466	-0.142146	-0.0584279	0.0684644	-0.0619024	-0.0662108	-0.0781016	54
Q9H307	PNN			Pinin	-0.138553	-0.0951267	-0.250423	-0.0516982	-0.158365	-0.0875954	-0.181629	-0.0780153	50
Q96ST2	IWS1			Protein IWS1 homolog	-0.144887	-0.173319	-0.138029	-0.027572	0.0140695	-0.0375472	-0.0877283	-0.0779646	26
Q9H9P8;C9JVN9	L2HGDH	Known mitochondrial		L-2-hydroxyglutarate dehydrogenase, mitochondrial	0.059909	0.17031	-0.42808	-0.187066	-0.198014	-0.25379	-0.174947	-0.077863	23
Q96HS1	PGAM5	Known mitochondrial		Serine/threonine-protein phosphatase PGAM5, mitochondrial	-0.373178	-0.0868598	-0.3928	-0.072422	-0.372916	-0.0742891	-0.379601	-0.0778427	30
A0A140TA86;Q5XKP0	QIL1			Protein QIL1	-0.0279985	0.101247	-0.417271	-0.203203	0.176067	-0.150193	-0.06924	-0.0778275	5
G3V1P3;Q969J3	LOH12CR1			Loss of heterozygosity 12 chromosomal region 1 protein	0.1129	-0.0334219	0.0223323	-0.0387027	-0.0716486	-0.165143	0.0231607	-0.0778174	11
Q13151	HNRNPA0			Heterogeneous nuclear ribonucleoprotein A0	-0.211231	-0.16869	-0.260515	-0.00940814	-0.00652125	-0.0598859	-0.15517	-0.0778073	33
Q9H8Y8	GORASP2			Golgi reassembly-stacking protein 2	0.101247	-0.0391917	0.0661237	-0.107601	-0.353671	-0.0873961	-0.0478205	-0.0777768	12
Q9UHI6;E9PJ60	DDX20			Probable ATP-dependent RNA helicase DDX20	-0.101227	-0.110916	-0.00131343	0.0285691	-0.300502	-0.15711	-0.12905	-0.0776398	36
Q9NP97;B1AKR6	DYNLRB1			Dynein light chain roadblock-type 1	0.100036	-0.142959	0.274292	-0.0273514	0.164915	-0.0641933	0.181548	-0.0773657	9
Q13332	PTPRS			Receptor-type tyrosine-protein phosphatase S	0.330558	-0.0792341	-0.0919403	-0.0853589	0.295253	-0.0674398	0.19024	-0.0773251	35
Q8N465;B5MCV2	D2HGDH	Known mitochondrial		D-2-hydroxyglutarate dehydrogenase, mitochondrial	0.00647761	0.206143	-0.306395	-0.309306	0.0549179	-0.179547	-0.0730088	-0.0772389	5
Q86WQ0;U3KQ53	NR2C2AP			Nuclear receptor 2C2-associated protein	0.014641	0.0048968	0.335712	0.0647449	-0.0704211	-0.331463	0.10414	-0.0770258	4
A0A1W2PRV5;E7EQZ4;Q16637;B4DP61	SMN1;SMN2			Survival motor neuron protein	-0.126439	-0.0616013	0.00317045	0.0408223	-0.217541	-0.222263	-0.11075	-0.0769802	15
A0A0A0MQR2;Q9BY42;A2A2L5;A2A2L6	RTFDC1			Protein RTF2 homolog	-0.221522	-0.0828509	0.163628	-0.0425756	-0.0714213	-0.106017	-0.0343278	-0.0769091	10
A0A087WU03	HNRNPDL				0.00129789	-0.123906	-0.156772	-0.0227127	0.0335111	-0.0857723	-0.0382878	-0.0768584	2
Q8NHP8	PLBD2			Putative phospholipase B-like 2;Putative phospholipase B-like 2 32 kDa form;Putative phospholipase B-like 2 45 kDa form	0.132643	-0.206678	0.0721745	-0.148817	0.391108	0.105678	0.205393	-0.0767773	16
P61964	WDR5			WD repeat-containing protein 5	-0.0661555	-0.0556663	-0.0793561	-0.0121989	0.00733906	-0.166713	-0.0455506	-0.0767367	21
Q8N7H5	PAF1			RNA polymerase II-associated factor 1 homolog	-0.150913	-0.208378	0.00446549	0.0585243	-0.0311941	-0.0923401	-0.0576969	-0.0765795	34
Q9BTE3	MCMBP			Mini-chromosome maintenance complex-binding protein	-0.0775585	-0.127542	0.354339	0.122607	-0.135586	-0.249719	0.0641287	-0.0764578	30
P14866;M0QXS5	HNRNPL			Heterogeneous nuclear ribonucleoprotein L	-0.115097	-0.0894209	-0.248656	-0.0572565	-0.109219	-0.0824842	-0.156236	-0.0763209	53
A0AVT1	UBA6			Ubiquitin-like modifier-activating enzyme 6	0.0357646	0.0408223	0.218719	-0.0988299	-0.100592	-0.179547	0.0572539	-0.0762955	57
P18887	XRCC1			DNA repair protein XRCC1	-0.0633941	-0.0887303	-0.11677	-0.074593	-0.0503979	-0.0650986	-0.0765694	-0.076108	28
O95168;C9JXQ9;F2Z3P9	NDUFB4	Known mitochondrial		NADH dehydrogenase [ubiquinone] 1 beta subcomplex subunit 4	-0.176348	-0.0268957	-0.399426	-0.114535	-0.104465	-0.088178	-0.221371	-0.0760674	8
Q99661	KIF2C			Kinesin-like protein KIF2C	-0.782993	-0.610764	0.280244	0.157561	0.412402	0.10541	0.0595676	-0.0760015	20
Q96CP2;I3L1Y9;I3L4I0	FLYWCH2			FLYWCH family member 2	0.357158	0.0791561	0.303225	-0.217793	0.362778	-0.104651	0.341303	-0.0758698	12
Q15061	WDR43			WD repeat-containing protein 43	-0.300697	0.0289935	-0.55841	-0.108472	-0.587164	-0.154361	-0.476231	-0.0758241	28
Q9Y2J0;F8VP47	RPH3A			Rabphilin-3A	-0.069573	0.381394	-0.390945	-0.273465	-0.84648	-0.48078	-0.401197	-0.0757633	33
P61009	SPCS3			Signal peptidase complex subunit 3	-0.0853743	-0.228368	-0.379507	-0.188052	0.163241	0.157561	-0.0836304	-0.0756264	10
Q9H875;E9PC43	PRKRIP1			PRKR-interacting protein 1	0.212507	-0.0387471	0.142348	-0.00290272	0.317073	-0.191953	0.225769	-0.0755656	8
Q9BT22;K7EID2	ALG1			Chitobiosyldiphosphodolichol beta-mannosyltransferase	-0.0668504	-0.11062	-0.286568	-0.0861551	-0.00798572	-0.0308698	-0.115571	-0.0754947	12
Q96EY1	DNAJA3	Known mitochondrial		DnaJ homolog subfamily A member 3, mitochondrial	-0.0823315	0.131194	-0.253618	-0.133432	-0.175224	-0.250852	-0.16869	-0.0753883	15
Q92598;A0A0A0MSM0	HSPH1			Heat shock protein 105 kDa	-0.268695	-0.267583	0.087327	0.054779	-0.239754	-0.0322854	-0.131124	-0.0753781	87
P62312	LSM6			U6 snRNA-associated Sm-like protein LSm6	0.0900404	0.0354831	-0.118132	-0.110651	0.0200577	-0.157995	-0.000105802	-0.0753478	9
Q9ULR0;A8MVI5	ISY1			Pre-mRNA-splicing factor ISY1 homolog	-0.0479946	-0.0728166	-0.176153	-0.00288824	-0.206395	-0.154265	-0.141865	-0.0753325	25
P41214	EIF2D			Eukaryotic translation initiation factor 2D	-0.0528201	0.172487	-0.199239	-0.288875	-0.246464	-0.148849	-0.163796	-0.0752616	18
A0A0A0MRI7;H7C484;Q9H2C2	ARV1			Protein ARV1	-0.0339535	-0.307037	-0.25484	-0.0604875	0.181421	0.111566	-0.0248248	-0.0751957	2
Q9Y3A4	RRP7A			Ribosomal RNA-processing protein 7 homolog A	-0.314768	-0.106716	-0.599528	-0.0800879	-0.429537	-0.0395625	-0.443235	-0.0751907	13
O95235	KIF20A			Kinesin-like protein KIF20A	-0.639242	-0.331717	-0.0167164	0.402395	0.161952	-0.451189	-0.125882	-0.0751502	22
Q9BRR6;H3BRS6	ADPGK			ADP-dependent glucokinase	-0.0679388	-0.370359	-0.0406156	0.00690831	0.25882	0.0968015	0.0578499	-0.0751198	15
P46087	NOP2			Probable 28S rRNA (cytosine(4447)-C(5))-methyltransferase	-0.345051	-0.235331	-0.318686	-0.0564011	-0.106653	0.0521377	-0.252787	-0.0750387	39
E9PDF6;O43795	MYO1B			Unconventional myosin-Ib	-0.135031	0.129876	-0.150225	-0.11288	-0.321784	-0.270504	-0.199896	-0.0750285	83
Q9UER7	DAXX			Death domain-associated protein 6	-0.128677	-0.0782133	-0.142688	-0.0810948	-0.164351	-0.0656873	-0.145164	-0.074983	26
P34897;H0YIZ0	SHMT2	Known mitochondrial		Serine hydroxymethyltransferase, mitochondrial;Serine hydroxymethyltransferase	-0.517585	0.0270125	-0.796887	-0.103767	-0.864912	-0.154233	-0.718482	-0.0749576	52
P14635;E9PC90	CCNB1			G2/mitotic-specific cyclin-B1	-0.441301	-0.678026	0.387914	0.239398	-0.00401631	0.0601858	0.0201478	-0.0749525	9
Q86SX6	GLRX5	Known mitochondrial		Glutaredoxin-related protein 5, mitochondrial	-0.0128247	0.00920381	-0.294155	-0.0742891	-0.264755	-0.164803	-0.184949	-0.0748816	4
O43504;R4GMU8;E9PLX3;A0A0C4DGV4	LAMTOR5			Ragulator complex protein LAMTOR5	-0.00264252	-0.112428	-0.00788421	-0.0234603	0.0835197	-0.0900964	0.0249437	-0.074831	7
Q8WWY3;E7EVX8	PRPF31			U4/U6 small nuclear ribonucleoprotein Prp31	-0.0387175	-0.0508162	-0.120937	-0.117584	-0.0053479	-0.0570014	-0.0541876	-0.0748209	39
O00754	MAN2B1			Lysosomal alpha-mannosidase;Lysosomal alpha-mannosidase A peptide;Lysosomal alpha-mannosidase B peptide;Lysosomal alpha-mannosidase C peptide;Lysosomal alpha-mannosidase D peptide;Lysosomal alpha-mannosidase E peptide	0.214125	-0.0668051	0.0103502	-0.333425	0.698307	0.138028	0.337159	-0.0746082	27
O60888;C9IZG4	CUTA	Predicted mitochondrial		Protein CutA	0.349026	0.214498	0.00317045	-0.305681	-0.236011	-0.18513	0.0588891	-0.0745423	5
C9J0A4;P57723;C9JZY3;C9JTY5;C9J5V4	PCBP4			Poly(rC)-binding protein 4	-0.359786	-0.0558462	-0.179792	0.142479	-1.40943	-0.352695	-0.557405	-0.0745322	10
Q10713	PMPCA	Known mitochondrial		Mitochondrial-processing peptidase subunit alpha	0.0487942	0.114767	-0.352768	-0.210229	-0.0983974	-0.149089	-0.124718	-0.0744967	36
O75439;G3V0E4	PMPCB	Known mitochondrial		Mitochondrial-processing peptidase subunit beta	0.0560286	0.123401	-0.329903	-0.21103	-0.130065	-0.158639	-0.126066	-0.0744613	31
Q13895	BYSL			Bystin	-0.188841	-0.088807	-0.207128	-0.0274985	-0.352989	-0.108223	-0.247805	-0.0744309	32
Q9Y3B7	MRPL11	Known mitochondrial		39S ribosomal protein L11, mitochondrial	-0.0573016	0.0972062	-0.26048	-0.0940793	-0.19187	-0.246601	-0.167399	-0.074279	21
Q9BUF5;K7ESM5	TUBB6			Tubulin beta-6 chain	-0.000187559	-0.138267	0.200128	-0.0347514	-0.067712	-0.0517132	0.0486175	-0.0742031	30
Q96A73;A0A087WT18	KIAA1191	Predicted mitochondrial		Putative monooxygenase p33MONOX	0.0370308	-0.0305013	0.158337	-0.0567463	-0.237626	-0.137473	-0.00474943	-0.0741929	13
Q15459	SF3A1			Splicing factor 3A subunit 1	-0.0869516	-0.0697698	-0.235875	-0.0633037	-0.119871	-0.0893134	-0.146164	-0.0740866	59
O15305;H3BV55;H3BPH4;H3BRM0	PMM2			Phosphomannomutase 2;Phosphomannomutase	0.00662125	0.0299829	-0.00336541	-0.0553365	-0.360527	-0.206645	-0.109281	-0.0740411	21
G8JLB6;P31943;E9PCY7;D6RBM0;H0YB39;E7EN40	HNRNPH1			Heterogeneous nuclear ribonucleoprotein H;Heterogeneous nuclear ribonucleoprotein H, N-terminally processed	-0.117819	-0.124739	-0.230702	-0.0384656	-0.103488	-0.0600213	-0.149558	-0.0739449	45
Q9NZ63	C9orf78			Uncharacterized protein C9orf78	-0.262729	-0.157174	0.0549179	0.0992279	-0.345656	-0.180773	-0.173938	-0.0738943	19
Q9UHA3	RSL24D1			Probable ribosome biogenesis protein RLP24	-0.566763	-0.0617518	-0.301817	-0.0701635	-0.812283	-0.0895283	-0.545235	-0.0737677	12
O75691	UTP20			Small subunit processome component 20 homolog	-0.0743651	-0.0199454	-0.758209	-0.377632	-0.194509	0.130272	-0.313023	-0.0737627	52
O43852	CALU	Predicted mitochondrial		Calumenin	-0.0122717	-0.120106	-0.214357	-0.131772	0.20364	0.026021	0.00243131	-0.0734793	29
A0A0A0MTS7;Q8WZ42;A0A0A0MRA3	TTN			Titin	-0.0557113	-0.129923	-0.114519	-0.145478	-0.141828	0.0469799	-0.103571	-0.0734641	25
Q9H583;Q5T3Q7	HEATR1	Predicted mitochondrial		HEAT repeat-containing protein 1;HEAT repeat-containing protein 1, N-terminally processed	-0.245711	-0.03292	-0.479553	-0.15909	-0.290568	-0.0319757	-0.335105	-0.0734388	72
Q96M27	PRRC1			Protein PRRC1	-0.0442557	-0.152644	0.123401	0.0419438	-0.0439285	-0.117099	0.0139267	-0.0734236	11
Q5R372;A0A0C4DG54	RABGAP1L			Rab GTPase-activating protein 1-like	0.171463	0.102591	-0.00488457	-0.252913	0.00992034	-0.0917558	0.0610711	-0.0733528	15
Q99714;Q5H928	HSD17B10	Known mitochondrial		3-hydroxyacyl-CoA dehydrogenase type-2	0.0368901	0.00302647	-0.131961	-0.08982	0.0500489	-0.136743	-0.0126597	-0.0733376	28
Q96FZ7;I3L4A1;I3L4G8;I3L3E4	CHMP6			Charged multivesicular body protein 6	-0.0269692	-0.0289108	-0.250097	-0.13868	0.136454	-0.054677	-0.0382433	-0.0733326	8
O00629	KPNA4			Importin subunit alpha-3	-0.008392	-0.0947415	0.102725	-0.136252	0.0626743	0.00719549	0.053065	-0.0733326	26
Q6QNY1;J3QRU7;A0A087X1N6	BLOC1S2	Known mitochondrial		Biogenesis of lysosome-related organelles complex 1 subunit 2	-0.484631	0.0127833	0.101784	0.0684644	-0.049233	-0.332862	-0.123313	-0.0732617	7
Q16795;A0A3B3ISG8	NDUFA9	Known mitochondrial		NADH dehydrogenase [ubiquinone] 1 alpha subcomplex subunit 9, mitochondrial	0.0980152	0.0731348	-0.395302	-0.212183	-0.179694	-0.0950343	-0.144797	-0.0732516	21
Q9UJS0	SLC25A13	Known mitochondrial		Calcium-binding mitochondrial carrier protein Aralar2	-0.0266165	-0.0640726	-0.0443152	-0.0332743	-0.451287	-0.123858	-0.161191	-0.0732465	51
Q7Z589;E9PMC9	EMSY;C11orf30			Protein EMSY	-0.0461164	-0.173645	0.131458	-0.0383174	-0.0507714	-0.0128538	0.0140505	-0.0732313	21
P19174	PLCG1			1-phosphatidylinositol 4,5-bisphosphate phosphodiesterase gamma-1	-0.182819	-0.0409569	0.075738	-0.114613	-0.0986291	-0.0648118	-0.0645151	-0.0731352	59
P50583	NUDT2	Predicted mitochondrial		Bis(5-nucleosyl)-tetraphosphatase [asymmetrical]	0.315102	0.032524	0.403159	-0.111945	0.132116	-0.146276	0.287827	-0.0731302	10
Q9GZU8;H3BP64;H3BUL4;H3BMX9;H3BSY6;H3BTP8;H3BTI2;H3BQQ6;Q6P4H7;H3BSF0	FAM192A;NIP30			Protein FAM192A	0.0984196	-0.15242	0.402722	0.0382958	0.0657101	-0.111602	0.197111	-0.0728873	19
Q9UJX2	CDC23			Cell division cycle protein 23 homolog	-0.109795	-0.092817	0.00518438	-0.0516534	-0.0344706	-0.0743347	-0.0455753	-0.0728368	30
Q53ET0;H0YDQ8;Q5T4K5	CRTC2			CREB-regulated transcription coactivator 2	0.123401	-0.0563411	0.442227	0.000144286	0.208143	-0.166859	0.264316	-0.0726951	14
Q9HD45;Q5TB53	TM9SF3			Transmembrane 9 superfamily member 3	-0.174442	-0.219925	-0.0851141	0.0313951	-0.419353	-0.0409718	-0.219505	-0.07268	18
Q86U38;A0A3B3ISH6	NOP9			Nucleolar protein 9	-0.446128	-0.288928	-0.0616916	0.0820213	-0.0101053	-0.0355496	-0.159949	-0.0726496	15
P30153;B3KQV6;C9J9C1	PPP2R1A			Serine/threonine-protein phosphatase 2A 65 kDa regulatory subunit A alpha isoform	0.0762854	-0.0529548	0.129613	-0.0799964	0.000576886	-0.0850222	0.0697938	-0.072589	46
Q5SRE5	NUP188			Nucleoporin NUP188 homolog	-0.0240617	-0.00962592	-0.212083	-0.119573	-0.0977643	-0.0907108	-0.109239	-0.0725485	48
P30038	ALDH4A1	Known mitochondrial		Delta-1-pyrroline-5-carboxylate dehydrogenase, mitochondrial	0.215741	-0.0255441	0.0309717	-0.18254	0.441696	-0.015243	0.239276	-0.0724372	23
Q9NX14	NDUFB11	Known mitochondrial		NADH dehydrogenase [ubiquinone] 1 beta subcomplex subunit 11, mitochondrial	-0.190569	-0.140682	-0.124472	-0.058473	-0.175517	-0.0205892	-0.163241	-0.0723816	8
P68431;Q16695	HIST1H3A;HIST3H3			Histone H3.1;Histone H3.1t	-0.0665784	0.0614305	-0.563966	-0.657605	0.0272956	0.233643	-0.178731	-0.0723665	19
P51946;A0A2R8YEM2;D6RHI7;D6RG18	CCNH			Cyclin-H	-0.029912	0.134615	-0.00814535	-0.0780763	-0.164448	-0.307091	-0.0658635	-0.0722856	11
P49588	AARS			Alanine--tRNA ligase, cytoplasmic	-0.0309435	-0.0108028	0.101112	-0.0438095	-0.231261	-0.166891	-0.0472838	-0.0722856	77
Q5TFE4;Q5QPD0	NT5DC1			5-nucleotidase domain-containing protein 1	0.0367495	-0.037636	0.185105	-0.0287489	0.0328061	-0.153768	0.0866479	-0.0722704	17
A0A087X295;Q9NNW5;E9PDU5;E9PBK6	WDR6			WD repeat-containing protein 6	0.101112	-0.0119807	0.159888	-0.0345445	-0.0943102	-0.175436	0.0595953	-0.0721946	19
Q96P16;A0A0C4DGQ6	RPRD1A			Regulation of nuclear pre-mRNA domain-containing protein 1A	-0.126344	-0.158961	0.016639	0.00805652	0.0113525	-0.0704211	-0.0312825	-0.0721642	32
Q66K14	TBC1D9B	Predicted mitochondrial		TBC1 domain family member 9B	0.313246	0.109962	0.248413	-0.225599	0.0594937	-0.121565	0.211012	-0.0721642	27
O95831	AIFM1	Known mitochondrial		Apoptosis-inducing factor 1, mitochondrial	-0.126455	0.0186342	-0.298389	-0.175534	-0.0916943	-0.0658081	-0.169388	-0.072053	52
Q9Y679	AUP1			Ancient ubiquitous protein 1	-0.0857723	-0.176267	-0.251796	-0.0696335	0.352871	0.0229004	0.0282061	-0.0720429	20
Q8NBX0	SCCPDH	Known mitochondrial		Saccharopine dehydrogenase-like oxidoreductase	0.179256	-0.0709514	0.199751	-0.0241937	0.381062	-0.122413	0.256246	-0.071962	28
Q68E01	INTS3			Integrator complex subunit 3	-0.0822704	-0.0847009	-0.179825	-0.0340422	-0.0362596	-0.0978107	-0.0982173	-0.0719216	34
Q9Y3D6	FIS1	Known mitochondrial	Peroxisomedb	Mitochondrial fission 1 protein	0.233643	0.186374	-0.762412	-0.47349	0.0847447	-0.00540581	-0.086298	-0.0717851	10
Q15813;A0A2R8YHI9;A0A2R8Y5Q8;A0A2R8Y7E7;A0A2U3TZJ6;A0A2R8Y6Q1;A0A2R8YFL4	TBCE			Tubulin-specific chaperone E	0.093425	0.104471	0.0672257	-0.10101	-0.286357	-0.239447	-0.0318133	-0.0716992	33
Q8WVT3;A0A0J9YXQ9;Q53QD4	TRAPPC12;CGI-87			Trafficking protein particle complex subunit 12	0.233275	-0.0275573	0.158208	0.0897694	-0.0339831	-0.305182	0.123498	-0.0716638	16
P30048	PRDX3	Known mitochondrial		Thioredoxin-dependent peroxide reductase, mitochondrial	0.224781	0.0861043	0.0619835	-0.121612	0.116631	-0.194245	0.13606	-0.0716284	18
Q15819;G3V113;H0YBP9	UBE2V2			Ubiquitin-conjugating enzyme E2 variant 2	0.0635029	0.0253123	0.24245	-0.110355	0.0768327	-0.134572	0.12992	-0.0714718	19
O75420	GIGYF1			PERQ amino acid-rich with GYF domain-containing protein 1	0.0958569	-0.196492	0.532267	0.138683	0.122076	-0.182066	0.264316	-0.0714667	9
Q10471	GALNT2			Polypeptide N-acetylgalactosaminyltransferase 2;Polypeptide N-acetylgalactosaminyltransferase 2 soluble form	-0.314123	-0.34183	-0.256649	-0.0722248	0.0828389	0.156914	-0.151752	-0.0714161	25
Q8N1B4	VPS52			Vacuolar protein sorting-associated protein 52 homolog	0.0659859	-0.014383	0.187134	-0.0162494	-0.0776042	-0.190586	0.06255	-0.0714061	25
Q6P9B9	INTS5			Integrator complex subunit 5	0.0479571	-0.0912947	-0.00528998	-0.00352444	0.0747794	-0.121816	0.0395315	-0.0713353	14
O60271	SPAG9			C-Jun-amino-terminal kinase-interacting protein 4	0.0518593	-0.0942332	0.170822	-0.083401	0.0881415	-0.0366295	0.104471	-0.0712039	70
A0A0G2JL52;B4E0K6;B7ZL25	VARS2	Known mitochondrial			-0.0694065	-0.0471595	-0.131487	-0.0240911	-0.0913869	-0.14468	-0.0971984	-0.0710372	19
P11182	DBT	Known mitochondrial		Lipoamide acyltransferase component of branched-chain alpha-keto acid dehydrogenase complex, mitochondrial	0.226262	0.195726	-0.204216	-0.151618	-0.228774	-0.303276	-0.053309	-0.0709918	24
P78527	PRKDC			DNA-dependent protein kinase catalytic subunit	-0.0956045	-0.136458	-0.00274375	-0.0213944	0.0418037	-0.0571215	-0.0177189	-0.0708605	316
P17028	ZNF24			Zinc finger protein 24	-0.158687	-0.152564	0.017922	0.0439044	0.177599	-0.111337	0.0187956	-0.0708251	19
Q9P0U3	SENP1			Sentrin-specific protease 1	-0.235671	0.0363276	-0.379414	-0.0586082	0.135535	-0.199935	-0.143192	-0.0708251	14
Q99567;J3KMX1	NUP88			Nuclear pore complex protein Nup88	0.00776951	-0.0232551	-0.116989	-0.130113	-0.035594	-0.0608788	-0.0473484	-0.0707392	44
A0A087WSV8;P80303;E9PKG6;Q2L696;E9PLR0;E9PLE9;A0A2R8Y6G7	NUCB2;Nucb2	Known mitochondrial		Nucleobindin-2;Nesfatin-1	0.0688772	-0.175631	-0.373869	-0.301568	0.55454	0.213752	0.132823	-0.0707392	27
Q9H4Z3	PCIF1			Phosphorylated CTD-interacting factor 1	0.1995	-0.0765389	0.265917	-0.00730407	0.171079	-0.130476	0.212715	-0.0705574	25
Q07021	C1QBP	Known mitochondrial		Complement component 1 Q subcomponent-binding protein, mitochondrial	-0.0913715	0.0453032	-0.288628	-0.0494271	-0.22457	-0.219841	-0.199167	-0.0705221	12
P49902;Q5JUV4	NT5C2			Cytosolic purine 5-nucleotidase	0.00460933	-0.199736	0.266876	0.0453032	0.233888	-0.0668958	0.173085	-0.07031	21
Q8IWS0	PHF6			PHD finger protein 6	-0.34705	-0.203203	-0.00170338	-0.00476878	0.12075	-0.0114861	-0.0627511	-0.0702645	35
Q9Y4C2	TCAF1			TRPM8 channel-associated factor 1	-0.0629872	-0.0576169	0.292311	0.0140695	-0.00956784	-0.173287	0.0819168	-0.0702242	30
P0CG08;B7ZAQ6;A0A087WW82;U3KPV2;E9PKY3;A0A087WW78	GPR89B;GPR89A			Golgi pH regulator B;Golgi pH regulator A	-0.0372511	-0.156225	-0.0742891	-0.151634	0.403159	0.0839282	0.11402	-0.070209	10
P40938	RFC3			Replication factor C subunit 3	-0.290162	-0.145302	0.0970713	0.0600474	-0.105085	-0.134683	-0.090721	-0.0701787	29
C9JG97;C9JEH3;Q13685;C9JTS3	AAMP			Angio-associated migratory cell protein	0.0832474	-0.0987063	0.681764	0.0360461	-0.232752	-0.154586	0.228361	-0.0701787	8
Q8WUA7;B0QYI1;A0A0A0MRY0	TBC1D22A			TBC1 domain family member 22A	0.0347792	-0.11879	0.301236	-0.00115464	-0.0350765	-0.0925248	0.107724	-0.0699364	6
Q8WVC0	LEO1			RNA polymerase-associated protein LEO1	-0.0717548	-0.0812627	-0.190536	-0.0415805	-0.107757	-0.0872582	-0.122497	-0.069891	25
P11177;C9J634	PDHB	Known mitochondrial		Pyruvate dehydrogenase E1 component subunit beta, mitochondrial	0.0352017	0.120883	-0.365983	-0.159621	-0.178273	-0.190651	-0.160363	-0.0695175	24
O14681;E9PL33;E9PM05;E9PS58;E9PK61	EI24			Etoposide-induced protein 2.4 homolog	0.0746424	-0.200498	-0.503977	-0.298868	0.362442	0.233643	0.0209395	-0.0694822	9
Q5RI15	COX20	Known mitochondrial		Cytochrome c oxidase protein 20 homolog	0.0784732	-0.178127	-0.0395772	0.088413	0.0204844	-0.133021	0.0205982	-0.069467	8
F5GZS6;J3KPF3;P08195	SLC3A2			4F2 cell-surface antigen heavy chain	-0.278409	-0.276118	-0.613189	-0.0221999	-0.254943	0.0683268	-0.373159	-0.0694317	34
P14859;A0A0C4DG88;A0A0A0MT46	POU2F1			POU domain, class 2, transcription factor 1;POU domain protein	0.0950467	-0.205497	0.572114	0.119423	0.135929	-0.142767	0.284356	-0.0692904	9
O75182;M0QYC5	SIN3B			Paired amphipathic helix protein Sin3b	0.000432815	-0.249291	-0.0648873	0.0209111	0.298776	0.00504059	0.086974	-0.069245	21
Q96BD5	PHF21A			PHD finger protein 21A	-0.014281	-0.000894759	-0.230956	-0.145302	0.110898	-0.0648118	-0.0379471	-0.069129	20
Q9Y333	LSM2			U6 snRNA-associated Sm-like protein LSm2	-0.0104831	-0.0396366	0.00216244	-0.130129	-0.0330232	-0.0389694	-0.013708	-0.0689474	9
E7EN86;P52747	ZNF143			Zinc finger protein 143	-0.0452676	-0.144536	-0.120514	-0.100252	0.393636	0.032524	0.0943126	-0.0687759	12
P16152	CBR1			Carbonyl reductase [NADPH] 1	0.313478	0.13606	0.1956	-0.19052	-0.0291169	-0.17467	0.166895	-0.0683623	32
O60885	BRD4			Bromodomain-containing protein 4	-0.0745778	-0.137759	-0.113473	-0.0613454	0.163499	-0.0087548	-0.00289792	-0.068317	43
Q13315	ATM			Serine-protein kinase ATM	0.308477	0.0346383	0.4336	-0.0460569	0.236952	-0.203518	0.328645	-0.0682867	53
Q9Y2Q0	ATP8A1			Phospholipid-transporting ATPase IA	0.0736831	-0.104744	-0.0766759	-0.0269104	0.185105	-0.0740006	0.0646713	-0.0681959	31
Q5JTH9	RRP12			RRP12-like protein	-0.165499	-0.0400222	-0.32164	-0.123717	-0.212317	-0.0421448	-0.231679	-0.0681052	53
Q8N3V7	SYNPO			Synaptopodin	-0.231058	0.204141	-0.810764	-0.299329	-0.439168	-0.156161	-0.474165	-0.0679187	42
Q6P3X3	TTC27			Tetratricopeptide repeat protein 27	0.0416635	0.234747	0.170951	-0.124896	-0.299436	-0.379902	-0.0156318	-0.0678078	15
O75177	SS18L1			Calcium-responsive transactivator	-0.15494	0.0829751	-0.285776	-0.160798	-0.17612	-0.138061	-0.204482	-0.0677019	7
A6NHR9;J3KTL8	SMCHD1			Structural maintenance of chromosomes flexible hinge domain-containing protein 1	0.00776951	-0.00765207	-0.178453	-0.121361	0.0154976	-0.0763107	-0.0489842	-0.0676818	117
P14678;J3QLE5;P63162;J3KRY3;S4R3P3	SNRPB;SNRPN			Small nuclear ribonucleoprotein-associated proteins B and B;Small nuclear ribonucleoprotein-associated protein N	-0.0689675	-0.0375916	-0.13714	-0.0703302	-0.127037	-0.0955737	-0.110734	-0.0676364	13
O43719	HTATSF1			HIV Tat-specific factor 1	-0.206529	-0.00501486	-0.0804998	-0.168901	-0.058488	-0.0341751	-0.113713	-0.0676163	33
P14854;A0A494C160	COX6B1	Known mitochondrial		Cytochrome c oxidase subunit 6B1	-0.00536231	0.037312	-0.111664	-0.0883314	-0.0612701	-0.158526	-0.0587785	-0.0675608	14
Q9NYF8	BCLAF1			Bcl-2-associated transcription factor 1	-0.117615	-0.0684531	-0.173629	-0.0187757	-0.137791	-0.117021	-0.142826	-0.0675255	84
Q15047;E9PRF4;E9PQM8	SETDB1			Histone-lysine N-methyltransferase SETDB1	-0.00669523	0.0989585	-0.0186734	-0.138092	-0.204815	-0.178829	-0.0739196	-0.0673643	26
P67775	PPP2CA			Serine/threonine-protein phosphatase 2A catalytic subunit alpha isoform	0.105946	-0.0229326	0.12499	-0.0704211	-0.0863236	-0.109997	0.0513118	-0.0673441	33
Q15814	TBCC			Tubulin-specific chaperone C	0.238175	0.10165	0.304511	-0.128125	-0.0523263	-0.192249	0.171583	-0.0673038	18
P61296;A0A087WT70;H0YAH1	HAND2			Heart- and neural crest derivatives-expressed protein 2	0.0490731	-0.0680296	-0.279476	-0.0525059	0.136716	-0.0812932	-0.0203941	-0.0672283	16
Q8TDP1;H0YEF3;E9PN81;H0YCP5	RNASEH2C			Ribonuclease H2 subunit C	0.112366	-0.0163953	0.457332	-0.013975	-0.0857264	-0.177294	0.179006	-0.0672232	12
A6NGW1;O95070;E9PIZ0;C9JST7	YIF1A			Protein YIF1A	0.266996	-0.124786	0.206018	-0.119683	0.562084	0.0368901	0.353587	-0.0672182	5
P42167	TMPO			Lamina-associated polypeptide 2, isoforms beta/gamma;Thymopoietin;Thymopentin	-0.151442	-0.34474	-0.12389	-0.0306487	0.62293	0.133564	0.162665	-0.0672181	40
P08621	SNRNP70			U1 small nuclear ribonucleoprotein 70 kDa	-0.103937	-0.159396	-0.20583	-0.0584429	0.167615	0.0113525	-0.0386335	-0.0671325	39
Q9Y320	TMX2	Predicted mitochondrial		Thioredoxin-related transmembrane protein 2	-0.553892	-0.255305	-0.502526	-0.0311646	-0.207544	0.0666747	-0.413077	-0.067062	13
Q9UIS9;A0A0A0MS90	MBD1			Methyl-CpG-binding domain protein 1	-0.10386	-0.166422	-0.189631	-0.0285576	0.131063	-0.0111081	-0.0476813	-0.0670418	22
Q03154;A0A1B0GU86;A0A1B0GV31	ACY1			Aminoacylase-1	-0.229027	0.310107	-0.364886	-0.238136	-1.04017	-0.365462	-0.503616	-0.0670015	20
Q14376;Q5QPP3;Q5QPP4	GALE			UDP-glucose 4-epimerase	0.300651	0.00748262	0.32112	-0.267444	0.341416	0.0396999	0.321158	-0.0669864	21
Q14137	BOP1			Ribosome biogenesis protein BOP1	-0.23416	-0.0531793	-0.344428	-0.0158992	-0.578025	-0.134414	-0.378519	-0.0669864	41
Q8N8R7;E9PRK7	ARL14EP			ARL14 effector protein	0.0953169	0.0357646	0.152378	-0.0407046	0.13829	-0.206479	0.128865	-0.0669663	9
Q9UHW5	GPN3			GPN-loop GTPase 3	-0.0415062	0.0206267	0.208392	-0.126297	-0.183065	-0.0995099	0.00377972	-0.0669662	9
Q8IXM2;F8W038;H0YIS7;F8W1H0	BAP18;C17orf49;RNASEK-C17orf49			Chromatin complexes subunit BAP18	-0.26214	-0.110822	-0.057692	-0.0982584	0.127765	0.0060466	-0.0552665	-0.0667195	16
Q92552;G5EA06;D6RH20	MRPS27	Known mitochondrial		28S ribosomal protein S27, mitochondrial	-0.00759407	0.0801119	-0.276118	-0.122177	-0.135998	-0.170085	-0.135744	-0.0665834	26
Q8IXQ4;A0A0A0MRI1	GPALPP1			GPALPP motifs-containing protein 1	0.139339	-0.017972	0.200379	-0.13155	0.136848	-0.0523862	0.159156	-0.066523	17
F8VYE8;P36873;F8VR82;F8W0W8;A0A087WYY5	PPP1CC	Predicted mitochondrial		Serine/threonine-protein phosphatase;Serine/threonine-protein phosphatase PP1-gamma catalytic subunit	-0.263923	-0.0981194	-0.103286	0.0204844	-0.283158	-0.126029	-0.214508	-0.0664777	25
Q9H0U6	MRPL18	Known mitochondrial		39S ribosomal protein L18, mitochondrial	-0.0956816	0.067914	-0.139585	-0.0893287	-0.246327	-0.189713	-0.159154	-0.0664576	8
Q14498;G3XAC6;A0A0U1RQH7;H0Y4X3	RBM39			RNA-binding protein 39	-0.0642235	-0.112303	-0.220463	-0.0478901	-0.0477112	-0.040215	-0.108726	-0.0664425	37
A0A2R8Y4P4;A0A2R8Y7S2;P51532;Q9HBD4;A0A0A0MT49;A0A2R8YGG3;A0A2R8Y440;A0A2R8Y4C5;A0A2R8YG32;A0A2R8Y7F3;A0A2R8Y6N0;A0A2R8YGP5;A0A2R8YF58;A0A2R8YF80;A0A2R8Y7Y7;A0A2R8YDA1;A0A2R8Y526;A0A2R8Y6V2	SMARCA4			Transcription activator BRG1	-0.189466	-0.245198	-0.184179	-0.0612701	0.146264	0.0880058	-0.0670419	-0.0664173	80
J3KR33;A0A494C0Y4;A0JLT2;A0A2R8YDL4;A0A494C0G4	MED19			Mediator of RNA polymerase II transcription subunit 19	-0.208644	-0.123843	-0.235161	0.0214797	-0.3246	-0.101103	-0.255288	-0.0663972	5
O95239	KIF4A			Chromosome-associated kinesin KIF4A	-0.603161	-0.723039	0.487383	0.392427	0.29066	-0.0788531	0.130232	-0.0663115	47
Q8N9I9	DTX3			Probable E3 ubiquitin-protein ligase DTX3	0.320311	0.186501	-0.341464	-0.578973	0.0885487	0.0820213	0.0478362	-0.0659541	11
Q9BXV9	C14orf142			Uncharacterized protein C14orf142	0.163499	0.0221902	0.586693	-0.0426946	0.222681	-0.184769	0.33674	-0.0658585	7
Q9UIJ7	AK3	Known mitochondrial		GTP:AMP phosphotransferase AK3, mitochondrial	0.0237522	0.158337	-0.104589	-0.126911	-0.139268	-0.260826	-0.0716486	-0.0657225	23
Q8WVY7	UBLCP1			Ubiquitin-like domain-containing CTD phosphatase 1	0.148869	0.102591	0.463309	-0.112865	0.287591	-0.20415	0.305679	-0.0656723	22
Q6UX04;D6REK3	CWC27			Peptidyl-prolyl cis-trans isomerase CWC27 homolog	-0.106607	-0.0140479	0.0117819	-0.00624598	-0.170004	-0.183376	-0.086298	-0.0656068	15
H0Y6Y8;B1AL05;Q8N983	MRPL43	Known mitochondrial		39S ribosomal protein L43, mitochondrial	-0.0960825	0.0513026	-0.274268	-0.0289844	-0.238204	-0.233532	-0.20078	-0.065491	13
P82675	MRPS5	Known mitochondrial		28S ribosomal protein S5, mitochondrial	-0.11688	0.141956	-0.519301	-0.277936	-0.340075	-0.0909566	-0.315995	-0.0653854	25
Q9P086	MED11			Mediator of RNA polymerase II transcription subunit 11	-0.16681	-0.0944334	-0.174573	0.0485151	-0.0851141	-0.157576	-0.141595	-0.0652344	3
Q9H9Y6	POLR1B			DNA-directed RNA polymerase I subunit RPA2	-0.206495	-0.0477112	-0.111867	-0.0378878	-0.29807	-0.110947	-0.203474	-0.0651539	32
Q9Y5Q8;Q5T7U1;H7BY84	GTF3C5			General transcription factor 3C polypeptide 5	-0.107788	-0.0447765	-0.195153	-0.0897278	-0.03354	-0.0607885	-0.110651	-0.0649778	39
O43169;H3BUX2;A0A499FJ32;D6RFH4	CYB5B	Known mitochondrial		Cytochrome b5 type B	-0.141796	-0.266698	-0.298229	-0.130018	0.505484	0.167229	0.0654528	-0.0649477	7
Q9BYD6;H0Y8N7	MRPL1	Known mitochondrial		39S ribosomal protein L1, mitochondrial	-0.0681506	0.0942361	-0.264963	-0.0785485	-0.149073	-0.228605	-0.158478	-0.0649326	18
P09525;Q6P452	ANXA4			Annexin A4;Annexin	-0.227895	-0.0597506	0.396159	0.0750534	0.0139266	-0.225346	0.0838737	-0.0648068	24
P51970	NDUFA8	Known mitochondrial		NADH dehydrogenase [ubiquinone] 1 alpha subcomplex subunit 8	-0.0684229	0.0828389	-0.46931	-0.151634	-0.314948	-0.137727	-0.274698	-0.0647766	17
Q96NC0;R4GNG8	ZMAT2			Zinc finger matrin-type protein 2	0.00633396	-0.0243111	-0.157287	-0.000346329	-0.143946	-0.175876	-0.0963704	-0.0647766	17
P55769	NHP2L1			NHP2-like protein 1;NHP2-like protein 1, N-terminally processed	-0.0582777	0.0411028	-0.199123	-0.0778478	-0.19052	-0.164755	-0.147852	-0.0646911	18
Q8TER5	ARHGEF40			Rho guanine nucleotide exchange factor 40	-0.0785636	-0.100577	0.252779	0.128821	0.469261	-0.247354	0.231801	-0.064666	16
Q9P013	CWC15			Spliceosome-associated protein CWC15 homolog	-0.0297206	-0.0448806	-0.139188	-0.0480094	-0.0347809	-0.101753	-0.0670217	-0.0646458	19
Q9ULF5	SLC39A10			Zinc transporter ZIP10	-0.105473	-0.107088	-0.274617	-0.0602017	0.0892269	-0.0275426	-0.0892827	-0.0645755	19
Q7Z4H7;Q5VY60	HAUS6			HAUS augmin-like complex subunit 6	-0.194708	-0.0207795	0.143916	0.0209111	-0.259047	-0.203518	-0.0921915	-0.0645503	21
O14686	KMT2D			Histone-lysine N-methyltransferase 2D	-0.0983202	-0.137902	-0.191426	0.0492126	0.0614305	-0.112147	-0.0723008	-0.0645402	43
M0QZ12;Q96CP6	GRAMD1A			GRAM domain-containing protein 1A	-0.406101	-0.175273	-0.487136	-0.0839668	-0.0720126	0.0561673	-0.310307	-0.0645352	15
C9J0I9;Q86WB0	ZC3HC1			Nuclear-interacting partner of ALK	-0.0750488	-0.0638313	-0.0633037	-0.0917251	0.118758	-0.0383767	-0.00376551	-0.0644799	27
P45880;A0A0A0MR02;Q5JSD2;Q5JSD1	VDAC2	Known mitochondrial		Voltage-dependent anion-selective channel protein 2	0.0784732	0.0335111	-0.356587	-0.236877	-0.00897258	-0.00421879	-0.0837986	-0.0643341	29
P60604	UBE2G2			Ubiquitin-conjugating enzyme E2 G2	-0.13204	-0.0903881	-0.202456	-0.00298949	-0.178829	-0.101505	-0.170811	-0.0642838	6
H3BV80;H3BMM9;H3BTC0;Q15287;H3BPG5;H3BMS0	RNPS1			RNA-binding protein with serine-rich domain 1	-0.107119	-0.0663518	-0.230956	-0.0567763	-0.101196	-0.0691794	-0.145196	-0.0640927	17
Q96II8;E9PD99	LRCH3			Leucine-rich repeat and calponin homology domain-containing protein 3	0.122209	-0.219505	0.349931	0.0163537	0.466758	-0.000144301	0.319965	-0.0638313	28
Q9Y3C4	TPRKB			EKC/KEOPS complex subunit TPRKB	0.1038	0.230695	0.231924	-0.138854	-0.128267	-0.34247	0.0767551	-0.0637459	8
Q8TEQ8	PIGO			GPI ethanolamine phosphate transferase 3	-0.0844562	-0.0239004	-0.557179	-0.241765	0.0423643	0.0581087	-0.177572	-0.0637208	12
Q05519;Q5T760;Q5T757	SRSF11			Serine/arginine-rich splicing factor 11	0.000576886	-0.149393	0.00360232	0.00619029	-0.00261366	-0.0517132	0.000524079	-0.0635499	23
P35244;B5MC59	RPA3			Replication protein A 14 kDa subunit	0.012068	-0.0349435	0.339023	-0.0380359	-0.10341	-0.119213	0.0949701	-0.0635398	8
A6NDB9	PALM3			Paralemmin-3	0.695459	-0.196508	0.305562	-0.158735	0.988194	0.140517	0.689746	-0.0635247	19
P49915	GMPS			GMP synthase [glutamine-hydrolyzing]	0.0384361	0.0688772	0.18409	-0.0741373	-0.248725	-0.19765	0.00227766	-0.0635197	64
H7C1U8;Q9BUR5;G3V1B6	APOO	Known mitochondrial		Apolipoprotein O	-0.114941	-0.107119	-0.0316069	-0.0410609	0.00230651	-0.0431404	-0.047244	-0.0634494	11
A0A0A0MTB8;Q8NI36	WDR36			WD repeat-containing protein 36	-0.210413	-0.0474577	-0.323408	-0.0466379	-0.381931	-0.096792	-0.303484	-0.0634393	42
Q14657	LAGE3			EKC/KEOPS complex subunit LAGE3	0.197488	-0.0587585	0.60862	0.0558898	0.214374	-0.19856	0.353022	-0.0634041	4
Q12972;A0A0A0MT09	PPP1R8			Nuclear inhibitor of protein phosphatase 1;Activator of RNA decay	-0.0541526	-0.0302214	-0.145542	-0.0910795	-0.0626556	-0.0693308	-0.0868649	-0.0633238	29
P17480	UBTF			Nucleolar transcription factor 1	-0.0834928	-0.0772846	-0.060969	-0.0328757	0.101919	-0.0803014	-0.0117867	-0.0633238	71
O75940	SMNDC1			Survival of motor neuron-related-splicing factor 30	-0.111648	-0.154169	-0.0744258	-0.0501737	0.184852	0.00963388	0.00573535	-0.0633237	11
Q15059	BRD3			Bromodomain-containing protein 3	-0.0750488	-0.316456	0.0680517	0.00647761	0.547351	0.0890913	0.205397	-0.0632886	36
Q8WUQ7	CACTIN			Cactin	-0.33579	-0.185983	0.207768	0.0758749	-0.116145	-0.092048	-0.0639621	-0.0632886	21
Q8WYP5	AHCTF1			Protein ELYS	-0.22053	-0.367788	-0.0336729	0.0423643	0.591392	0.0928839	0.155697	-0.0632735	85
Q15650	TRIP4			Activating signal cointegrator 1	-0.0895436	-0.0244579	0.016211	-0.160992	0.249627	-0.00820338	0.0658112	-0.0629419	22
P61006	RAB8A			Ras-related protein Rab-8A	0.1133	-0.24768	-0.0271162	0.0176369	0.0439044	0.024887	0.0445013	-0.0629319	13
E9PPW7;O00217;E9PKH6;E9PN51;F8W9K7	NDUFS8	Known mitochondrial		NADH dehydrogenase [ubiquinone] iron-sulfur protein 8, mitochondrial	-0.0463846	0.131721	-0.365909	-0.163139	-0.286463	-0.178959	-0.226426	-0.0628967	12
Q9UNX4	WDR3			WD repeat-containing protein 3	-0.261275	-0.0125772	-0.4504	-0.0725131	-0.502975	-0.104139	-0.401101	-0.0625752	51
Q7Z6E9;A0A2R8Y880	RBBP6			E3 ubiquitin-protein ligase RBBP6	-0.168804	-0.133717	-0.38896	-0.197401	-0.0397255	0.123269	-0.192041	-0.0625049	44
O95232;J3KPP4;D6RDI2	LUC7L3			Luc7-like protein 3	-0.0784114	-0.119745	-0.0355792	0.0246034	-0.0623242	-0.0964835	-0.0586633	-0.0624748	31
P29558;F6Y5H0;E7ETU5	RBMS1			RNA-binding motif, single-stranded-interacting protein 1	0.297602	-0.313137	0.409364	0.0119249	0.6291	0.0836559	0.451998	-0.0624598	8
Q5JSH3;H7BY83	WDR44			WD repeat-containing protein 44	0.0116388	-0.104697	0.161823	-0.151282	0.0611541	0.0600474	0.0795659	-0.0624296	26
Q16222	UAP1			UDP-N-acetylhexosamine pyrophosphorylase;UDP-N-acetylgalactosamine pyrophosphorylase;UDP-N-acetylglucosamine pyrophosphorylase	0.298893	0.26111	-0.143213	-0.199239	-0.0589087	-0.314715	0.0452985	-0.0621936	12
B7Z493;E9PJX4;F8VWL3;Q96M96;F8W1R0;E9PNX0	FGD4			FYVE, RhoGEF and PH domain-containing protein 4	-0.739854	-0.307948	-0.29917	0.0550568	-0.615221	0.0381553	-0.539275	-0.0621585	14
Q99623;J3KPX7;F5GY37;F5GWA7	PHB2	Known mitochondrial		Prohibitin-2	-0.207394	0.0223323	-0.291186	-0.0824384	-0.136125	-0.13046	-0.210179	-0.0621033	37
J3QR07;Q96MU7	YTHDC1			YTH domain-containing protein 1	-0.0883468	-0.0858029	-0.302564	-0.0616765	-0.170004	-0.039088	-0.184288	-0.0620631	26
Q15637	SF1			Splicing factor 1	-0.126801	-0.0815221	-0.0551715	-0.0109628	-0.0725283	-0.095096	-0.0845122	-0.0620531	25
Q9NRF8	CTPS2	Predicted mitochondrial		CTP synthase 2	0.101784	0.131194	-0.268678	-0.341427	-0.277219	-0.0148202	-0.136929	-0.061782	29
Q8NHH9;B5MCN0	ATL2			Atlastin-2	-0.145557	-0.176365	-0.218128	-0.103767	0.25532	0.0828389	-0.020677	-0.0615862	31
Q6P1N0	CC2D1A			Coiled-coil and C2 domain-containing protein 1A	-0.108161	-0.173287	-0.129466	-0.0062604	0.221197	-0.0112535	0.0036694	-0.061541	15
Q99707;B1ANE3	MTR			Methionine synthase	0.0571383	0.00848693	0.169925	-0.0950651	-0.287184	-0.100376	-0.00727987	-0.0614407	37
Q4G176;A0A3B3ISK9;F5H5A1;F5H755;F5H362	ACSF3	Known mitochondrial	Peroxisomedb	Acyl-CoA synthetase family member 3, mitochondrial	-0.118288	0.0585243	-0.348207	-0.140555	-0.156048	-0.110324	-0.204056	-0.0614257	21
H0Y9G6;E7ETU7;P09001;D6RC14	MRPL3	Known mitochondrial		39S ribosomal protein L3, mitochondrial	-0.0823162	0.00791302	-0.328779	-0.105675	-0.219942	-0.0889297	-0.206812	-0.0613554	19
P11498;A0A494C016	PC	Known mitochondrial		Pyruvate carboxylase, mitochondrial	0.243425	0.0415233	0.112633	-0.0997573	0.158208	-0.131708	0.172445	-0.0613303	78
Q96PK6	RBM14			RNA-binding protein 14	-0.0850069	-0.0939407	-0.257373	-0.0330971	-0.0539579	-0.0569714	-0.129376	-0.0611196	45
Q9Y3I0	RTCB			tRNA-splicing ligase RtcB homolog	0.0779266	-0.030855	0.129349	-0.0923709	0.0575542	-0.0606079	0.0885939	-0.0610594	43
Q9H6R4;A0A0A0MRW6	NOL6			Nucleolar protein 6	-0.244121	0.0724488	-0.621089	-0.123135	-0.42744	-0.14229	-0.422694	-0.0610142	43
P62995;H7BXF3	TRA2B			Transformer-2 protein homolog beta	-0.11627	-0.0269692	-0.177604	-0.0581274	-0.158542	-0.09866	-0.150577	-0.060954	24
G5E9L9;A0A0U1RR70;Q8N568	DCLK2			Serine/threonine-protein kinase DCLK2	-0.406025	-0.310611	-0.163607	-0.0458931	0.104471	0.138814	-0.139983	-0.0609039	16
P13984	GTF2F2			General transcription factor IIF subunit 2	-0.114519	-0.086584	0.111432	-0.019609	-0.150353	-0.0769802	-0.0464144	-0.0607533	22
Q8WYA6;A0A087WUB9	CTNNBL1			Beta-catenin-like protein 1	-0.00225232	-0.0676969	-0.0606681	-0.0398145	0.0569996	-0.0747449	-0.00117386	-0.0606731	40
Q9GZP4	PITHD1			PITH domain-containing protein 1	0.214995	0.0691523	0.292428	-0.147681	0.0788831	-0.112787	0.198117	-0.0605979	11
Q13428	TCOF1			Treacle protein	-0.0972703	-0.00887091	-0.331082	-0.0884849	-0.192348	-0.085757	-0.203723	-0.0605628	80
O75400;A0A3F2YNY6	PRPF40A			Pre-mRNA-processing factor 40 homolog A	-0.128188	-0.083401	-0.290198	0.000432815	-0.198096	-0.100608	-0.203973	-0.0605126	46
Q9BUK6;A0A3B3IUD2	MSTO1	Known mitochondrial		Protein misato homolog 1	-0.0806981	0.0607391	0.172487	-0.0735754	-0.539771	-0.178502	-0.120043	-0.0604474	17
P17029;E9PC66;B3KRF7	ZKSCAN1			Zinc finger protein with KRAB and SCAN domains 1	0.0097772	0.00201835	0.293488	-0.145286	0.483468	-0.0419666	0.275206	-0.0604324	23
O95373	IPO7			Importin-7	-0.105846	-0.0418774	0.176961	0.0277203	-0.244087	-0.174214	-0.0468664	-0.0603772	42
Q8IWZ8	SUGP1			SURP and G-patch domain-containing protein 1	-0.122334	-0.0938483	-0.328525	-0.0429472	-0.0772085	-0.0448806	-0.171943	-0.0603672	26
Q9BYN8	MRPS26	Known mitochondrial		28S ribosomal protein S26, mitochondrial	-0.0696487	0.103665	-0.262071	-0.188381	-0.10386	-0.112444	-0.142789	-0.0603421	16
K7ELL7;P14314	PRKCSH			Glucosidase 2 subunit beta	-0.128361	-0.126628	-0.295996	-0.107524	0.172616	0.0469799	-0.0707241	-0.0602719	38
P09651;F8W6I7;F8VZ49;F8VTQ5	HNRNPA1			Heterogeneous nuclear ribonucleoprotein A1;Heterogeneous nuclear ribonucleoprotein A1, N-terminally processed	-0.185769	-0.133416	-0.308662	0.0309717	-0.16075	-0.0829273	-0.21696	-0.0601415	44
O15126;A0A087WXB0;A0A087WZA6	SCAMP1			Secretory carrier-associated membrane protein 1	-0.199338	-0.117146	0.113967	0.0922074	-0.029058	-0.168901	-0.0324821	-0.0601315	14
Q9NXC5	MIOS			WD repeat-containing protein mio	0.295958	0.115965	0.186374	-0.0873501	0.152897	-0.229856	0.213047	-0.0600613	26
Q9Y3B9	RRP15			RRP15-like protein	-0.287096	-0.0782285	-0.393652	0.0268709	-0.463311	-0.133416	-0.379526	-0.0600513	18
H3BTN5;H3BQ34	PKM	Predicted mitochondrial		Pyruvate kinase	0.112633	0.0272956	-0.0404079	-0.137426	0.0423643	-0.0746537	0.0395502	-0.0599912	68
A0A1X7SBZ2;Q92841;A0A1W2PQ51	DDX17			Probable ATP-dependent RNA helicase DDX17	-0.0146599	-0.0949264	-0.192052	-0.0671678	0.104337	-0.0188196	-0.0290237	-0.0599611	73
Q53GS9;B9A018;A0A087X1B2	USP39			U4/U6.U5 tri-snRNP-associated protein 2	-0.0466975	-0.0995872	-0.380446	-0.22781	0.0719	0.12618	-0.106017	-0.0595801	28
Q9BVG9;A0A0J9YWQ2	PTDSS2			Phosphatidylserine synthase 2	-0.0554414	-0.153061	-0.43774	-0.103488	0.201634	0.068602	-0.073702	-0.0594849	11
P31153	MAT2A			S-adenosylmethionine synthase isoform type-2	-0.116082	0.0387171	0.193204	0.0501883	-0.360064	-0.292758	-0.076473	-0.0594248	25
Q9BQ52;G5E9D5;E7ES68	ELAC2	Known mitochondrial		Zinc phosphodiesterase ELAC protein 2	-0.208128	0.0173518	-0.0876873	0.015212	-0.510909	-0.223694	-0.258155	-0.0593597	40
Q9P2R6;B1AKN3;H7BYW9	RERE			Arginine-glutamic acid dipeptide repeats protein	-0.0537183	-0.119996	0.0461418	-0.0388805	-0.0401705	-0.020999	-0.0152332	-0.0593196	15
Q8WU76;A0A087WUD7	SCFD2			Sec1 family domain-containing protein 2	0.0112093	0.139601	-0.193833	-0.137918	-0.03518	-0.202871	-0.0699616	-0.0592694	13
P23443	RPS6KB1	Known mitochondrial		Ribosomal protein S6 kinase beta-1	-0.0943256	0.0457225	0.278104	-0.124456	-0.0740765	-0.105116	0.0469613	-0.0592544	9
B4DY08	HNRNPC				-0.0641179	-0.0681959	-0.250715	-0.059525	-0.027719	-0.0496959	-0.110926	-0.0591191	47
Q96SL4	GPX7			Glutathione peroxidase 7	-0.181673	-0.257666	-0.318344	-0.0360377	-0.13768	0.0947765	-0.210535	-0.059059	9
P51790;A0A087WU31;A0A0A0MTB7;E9PE15	CLCN3			H(+)/Cl(-) exchange transporter 3;Chloride channel protein	0.350837	0.10541	0.110764	-0.133226	0.178237	-0.164739	0.216858	-0.059054	12
Q9NVZ3;D6RB24;D6RAN6;F6SKB8	NECAP2			Adaptin ear-binding coat-associated protein 2	0.0762854	0.0806577	0.273337	-0.0578571	0.0196308	-0.215094	0.127237	-0.059054	6
Q9Y399;Q5T8A0	MRPS2	Known mitochondrial		28S ribosomal protein S2, mitochondrial	-0.0795543	0.0504668	-0.277499	-0.216149	0.0454429	-0.0243258	-0.0978004	-0.059024	17
Q15532;J3KRP6;J3QS72;X6R3J2;J3QQM2;J3KT74;J3QQW2;F5GWN1;B4DLD3	SS18			Protein SSXT	-0.188069	-0.227152	-0.307341	0.0871912	-0.189944	-0.0541077	-0.227382	-0.0589889	4
O95816	BAG2	Predicted mitochondrial		BAG family molecular chaperone regulator 2	0.00273846	-0.194757	0.102994	0.0257376	0.0571383	-0.0172857	0.0548716	-0.0589889	15
Q9H4G4;Q5VZR0	GLIPR2			Golgi-associated plant pathogenesis-related protein 1	-0.343696	-0.632271	0.0132121	0.0612924	0.691087	0.252537	0.185537	-0.0589638	6
Q9GZT9	EGLN1			Egl nine homolog 1	0.1133	-0.114051	-0.0691642	-0.173189	0.181802	0.0966667	0.0791516	-0.0588085	13
P25325;B1AH49	MPST	Known mitochondrial		3-mercaptopyruvate sulfurtransferase;Sulfurtransferase	-0.0933249	0.0935602	-0.122664	-0.122413	-0.389905	-0.160556	-0.19593	-0.0587284	19
Q9BPW8	NIPSNAP1	Known mitochondrial		Protein NipSnap homolog 1	-0.0731504	0.126841	-0.463927	-0.0729228	-0.384791	-0.255443	-0.297218	-0.0587234	26
Q9H3P7	ACBD3	Known mitochondrial		Golgi resident protein GCP60	-0.0916943	-0.176903	0.0281448	0.0366088	0.016639	-0.0432296	-0.0146356	-0.058503	24
B4DYU2;Q96MW5;H3BQV3;H3BSH5	COG8			Conserved oligomeric Golgi complex subunit 8	-0.150145	-0.0226248	-0.0574667	-0.0947107	0.127501	-0.0586984	-0.0220436	-0.0583778	14
P52907	CAPZA1			F-actin-capping protein subunit alpha-1	-0.0151555	-0.0554564	0.0699771	-0.0554113	-0.00194893	-0.0641933	0.0181119	-0.0583478	29
Q6ZWT7;H7C5D1	MBOAT2			Lysophospholipid acyltransferase 2	0.103665	-0.241458	-0.0377693	-0.199239	0.728225	0.219339	0.304612	-0.0583428	10
Q15428;K7EMT0	SF3A2			Splicing factor 3A subunit 2	-0.067591	-0.0749425	-0.20224	-0.0502784	-0.0803014	-0.0494122	-0.115446	-0.0581625	23
Q15393	SF3B3			Splicing factor 3B subunit 3	-0.0930633	-0.0306045	-0.123214	-0.0358602	-0.166033	-0.109281	-0.127127	-0.0581375	81
Q9BWH2	FUNDC2	Known mitochondrial		FUN14 domain-containing protein 2	-0.336756	-0.0179428	-0.496183	-0.00251245	-0.711653	-0.158929	-0.506749	-0.0580974	7
Q7Z7H5;F8W7F7	TMED4			Transmembrane emp24 domain-containing protein 4	-0.0603522	-0.173287	-0.304683	-0.091187	-0.126612	0.0792927	-0.160239	-0.0578571	13
Q9H0H5;F8VRD2	RACGAP1			Rac GTPase-activating protein 1	-0.766235	-0.595904	-0.0956354	0.201759	0.32008	0.09815	-0.113926	-0.0578271	18
Q13523;H0YDJ3	PRPF4B			Serine/threonine-protein kinase PRP4 homolog	0.0214797	-0.0713151	-0.127904	0.0167816	-0.0381544	-0.122146	-0.0468912	-0.057747	48
P82094;A0A2R8Y7M0;F8WF45	TMF1			TATA element modulatory factor	-0.155614	-0.0260434	-0.200067	-0.0422934	-0.0972703	-0.105256	-0.150369	-0.0574617	23
Q12800;F8VWL0;F8VX55	TFCP2			Alpha-globin transcription factor CP2	0.0274371	0.0861043	-0.106203	-0.137791	-0.182819	-0.132119	-0.0845632	-0.0574417	20
P39880	CUX1			Homeobox protein cut-like 1	-0.081568	-0.1708	-0.0916329	0.0513026	-0.0624296	-0.060969	-0.0784926	-0.0573066	83
Q9H269	VPS16			Vacuolar protein sorting-associated protein 16 homolog	0.105544	-0.0860785	0.280006	-0.0724524	0.285698	-0.0143101	0.226139	-0.0572766	26
C9JRZ6;Q9NX63;F8WAR4	CHCHD3	Known mitochondrial		MICOS complex subunit MIC19	-0.0322854	-0.0118061	-0.239481	-0.0680447	-0.0503381	-0.092617	-0.104372	-0.0570914	42
Q5U8S2;O60499;X6R2W0;K7EIY4;K7ELY2;K7EPP9	STX10			Syntaxin-10	0.012068	-0.108161	-0.138934	-0.0347366	-0.0359637	-0.0296911	-0.0529099	-0.0570864	11
R4GN98;P06703	S100A6			Protein S100;Protein S100-A6	0.522458	0.0610158	0.602362	-0.0682413	0.628167	-0.173515	0.585027	-0.0570514	9
O15269	SPTLC1			Serine palmitoyltransferase 1	-0.217189	-0.160331	-0.236096	-0.072589	0.178237	0.0538064	-0.0786754	-0.0570164	19
P10114	RAP2A			Ras-related protein Rap-2a	-0.126927	-0.304808	-0.24566	-0.101242	0.489132	0.191942	0.0762444	-0.0568513	8
Q9BYD2;Q5SZR1	MRPL9	Known mitochondrial		39S ribosomal protein L9, mitochondrial	-0.139506	0.0560286	-0.200697	-0.0695124	-0.267184	-0.165305	-0.201521	-0.0567412	22
Q5JSZ5;A0A494C0D3	PRRC2B			Protein PRRC2B	-0.0916635	-0.143245	0.114367	-0.0139168	0.308594	-0.0166288	0.119662	-0.0566812	56
H3BSM7;Q96GQ5;H3BR29	C16orf58			RUS1 family protein C16orf58	-0.0263814	-0.0479051	-0.421766	-0.311184	0.329985	0.152118	-0.00704309	-0.0566312	20
P62879;E7EP32;C9JXA5	GNB2			Guanine nucleotide-binding protein G(I)/G(S)/G(T) subunit beta-2	0.0813396	-0.0555463	-0.318992	-0.152997	0.0842003	0.0333701	-0.0391276	-0.0563862	24
O75533	SF3B1			Splicing factor 3B subunit 1	-0.130334	-0.141955	-0.201228	-0.0490837	0.107152	0.0174944	-0.06868	-0.0563712	97
P61158;B4DXW1	ACTR3			Actin-related protein 3	0.16337	0.0557509	0.12075	-0.173449	0.112233	-0.0604725	0.132292	-0.0563562	37
P52732	KIF11			Kinesin-like protein KIF11	-0.731302	-0.433916	0.375957	0.323197	-0.0989844	-0.161992	-0.08225	-0.0563212	36
O75381	PEX14		Peroxisomedb	Peroxisomal membrane protein PEX14	-0.0103814	-0.165321	-0.247423	-0.104961	-0.00280156	0.0889556	-0.0824842	-0.0563112	12
Q6FI13	HIST2H2AA3			Histone H2A type 2-A	-0.0691037	-0.0985365	-0.255236	-0.131282	0.295018	0.0540844	0.00862073	-0.0562912	16
Q8IUE6	HIST2H2AB			Histone H2A type 2-B	-0.0344558	-0.183081	0.0946415	0.0643311	0.467488	-0.0599009	0.191942	-0.0560162	12
A0A0B4J2E5					-0.240145	0.0367495	-0.492992	-0.111056	-0.456564	-0.0984129	-0.392181	-0.0560062	44
Q5JTZ9	AARS2	Known mitochondrial		Alanine--tRNA ligase, mitochondrial	-0.0599009	0.0712136	-0.423991	-0.192365	-0.157415	-0.0587434	-0.205719	-0.0559562	37
Q9BV44;H7C3J3	THUMPD3			THUMP domain-containing protein 3	0.0244615	-0.0327723	0.217975	0.0220482	-0.183015	-0.163187	0.0290688	-0.0558962	16
Q9NZZ3	CHMP5			Charged multivesicular body protein 5	0.200504	0.0196308	0.328032	0.0106367	0.0762854	-0.209278	0.205267	-0.0558562	16
Q7L1Q6;C9IZ80	BZW1			Basic leucine zipper and W2 domain-containing protein 1	0.0169242	-0.20078	0.38416	0.122341	0.1129	-0.108472	0.179851	-0.0558162	34
P23769	GATA2			Endothelial transcription factor GATA-2	-0.169874	-0.437389	0.0254541	0.125122	0.263996	0.0801119	0.0508011	-0.0558062	20
P61978	HNRNPK	Known mitochondrial		Heterogeneous nuclear ribonucleoprotein K	-0.0607583	-0.085956	-0.115332	-0.038347	-0.119683	-0.0431107	-0.0983408	-0.0556463	58
J3KMZ7;Q9H0H0	INTS2			Integrator complex subunit 2	0.0216219	-0.0270721	-0.169209	-0.241594	0.00317045	0.0832474	-0.045615	-0.0555813	19
P46060	RANGAP1			Ran GTPase-activating protein 1	-0.0384656	-0.103441	-0.0853743	0.032524	-0.0765846	-0.0999273	-0.0666641	-0.0555463	48
Q9NRY2	INIP			SOSS complex subunit C	0.0258793	-0.128283	0.113834	0.0332292	-0.0574968	-0.0759914	0.0291018	-0.0554364	8
Q8IV36	HID1			Protein HID1	0.246712	-0.326172	0.18409	-0.314015	0.753177	0.361881	0.417956	-0.0553164	31
Q96PU4	UHRF2			E3 ubiquitin-protein ligase UHRF2	0.100843	-0.0766302	-0.0673039	-0.0570764	0.430606	-0.0323592	0.169763	-0.0552415	10
Q9BRX8	FAM213A	Predicted mitochondrial		Redox-regulatory protein FAM213A	-0.0873961	-0.306234	-0.382626	-0.0764781	0.239765	0.176578	-0.0543624	-0.0552315	22
Q6P2C8;A0A494C0K7;A0A494C0P0	MED27			Mediator of RNA polymerase II transcription subunit 27	-0.0865533	-0.17384	-0.083447	-0.0246926	-0.159331	0.0258793	-0.109354	-0.0550866	8
Q9P0U4;K7EQ21	CXXC1			CXXC-type zinc finger protein 1	0.072586	-0.253618	0.343806	0.282973	0.0920721	-0.264876	0.174875	-0.0550117	24
P11172;E9PFD2	UMPS			Uridine 5-monophosphate synthase;Orotate phosphoribosyltransferase;Orotidine 5-phosphate decarboxylase	0.00230651	0.100978	0.00288247	-0.119134	-0.41781	-0.160605	-0.124398	-0.0549467	36
Q13418;A0A0A0MTH3	ILK			Integrin-linked protein kinase	-0.0221706	-0.0698001	0.108892	-0.0390139	-0.135443	-0.0558312	-0.012781	-0.0548268	17
Q8NBN3	TMEM87A			Transmembrane protein 87A	0.243182	-0.0547819	-0.0617218	-0.184752	0.064469	0.0643311	0.0874266	-0.0548218	6
Q92979;V9GYP5;A0A087WWQ2;A0A087WVM7	EMG1			Ribosomal RNA small subunit methyltransferase NEP1	-0.274721	-0.0632132	-0.315074	-0.0695427	-0.296509	-0.0317692	-0.29534	-0.0547469	18
A0A087WYV9;A0A087X1F5	SYNJ2BP-COX16				-0.146467	-0.127605	-0.160266	-0.0415805	0.153287	0.00216244	-0.0437351	-0.054672	12
Q13148;A0A087WYY0;A0A087X260;G3V162;B1AKP7;A0A0A0N0M3;A0A087WX29;K7EJM5;K7EN94	TARDBP;TDP43			TAR DNA-binding protein 43	-0.083187	-0.082026	-0.221135	-0.0792494	0.0246034	-0.00408866	-0.0897483	-0.054667	27
Q29RF7	PDS5A			Sister chromatid cohesion protein PDS5 homolog A	-0.143054	-0.220295	-0.0868291	0.0184917	0.168514	0.0247452	-0.0139702	-0.0545971	70
Q9UK61;A0A087X0F1	FAM208A			Protein FAM208A	0.0847447	-0.0516832	-0.0895897	-0.108674	0.211012	-0.00487007	0.0739528	-0.0544522	46
P40692;H0Y818	MLH1			DNA mismatch repair protein Mlh1	-0.105846	-0.115176	0.344147	0.116498	-0.204366	-0.18182	0.0316681	-0.0544123	33
P49756	RBM25			RNA-binding protein 25	-0.211147	-0.128283	-0.212033	0.0226164	-0.077041	-0.0613604	-0.165332	-0.0543524	48
A0A0A0MRY2;B0QZE2;B7Z2J6;E7ENI9;J3QKD2;Q15326	ZMYND11			Zinc finger MYND domain-containing protein 11	0.0461418	-0.455178	0.0332292	-0.00323526	1.02503	0.216982	0.447421	-0.0541526	11
Q8IWA4;H7C5H5	MFN1	Known mitochondrial		Mitofusin-1	-0.264599	0.0210533	0.0291349	0.0285691	-0.243438	-0.226375	-0.153307	-0.0541526	26
E9PRG8	C11orf98			Uncharacterized protein C11orf98	-0.190404	-0.102434	-0.235994	-0.0743651	-0.457851	0.0124972	-0.290104	-0.0539329	9
F5H148;Q9NYV6;H3BMT1	RRN3			RNA polymerase I-specific transcription initiation factor RRN3	0.00417777	-0.229551	-0.230905	0.0635029	-0.337339	-0.0114861	-0.180877	-0.053908	5
J3KP26;Q86W74	ANKRD46			Ankyrin repeat domain-containing protein 46	-0.137108	-0.309789	-0.0189511	-0.187313	0.404467	0.269273	0.102049	-0.0537932	5
P07686;Q5URX0;H0YA83;H0Y9B6	HEXB			Beta-hexosaminidase subunit beta;Beta-hexosaminidase subunit beta chain B;Beta-hexosaminidase subunit beta chain A	0.29007	-0.0510554	0.0771063	-0.0731352	0.372952	-0.0372807	0.252012	-0.0537483	26
P61077;A0A087WY85;D6RAH7;H9KV45	UBE2D3			Ubiquitin-conjugating enzyme E2 D3	0.126576	0.134615	-0.0693459	-0.413653	-0.245694	0.0590784	-0.0548019	-0.0537332	7
P16298;Q5F2F8	PPP3CB			Serine/threonine-protein phosphatase 2B catalytic subunit beta isoform;Serine/threonine-protein phosphatase	0.0607391	-0.0433039	0.192194	-0.00307618	-0.128251	-0.11713	0.0475105	-0.0537332	20
O75792	RNASEH2A			Ribonuclease H2 subunit A	0.165815	-0.0495465	0.489748	0.0946415	0.0499095	-0.223711	0.247401	-0.0536933	23
H3BP20;P06865;H3BS10;H3BU85;H3BTD4	HEXA			Beta-hexosaminidase;Beta-hexosaminidase subunit alpha	0.239765	0.107018	-0.100438	-0.29191	0.317999	-0.00447927	0.163563	-0.0535336	20
Q5T0N5;S4R347;A0A075B6Q2	FNBP1L			Formin-binding protein 1-like	0.125916	-0.153816	0.278104	0.0203421	0.407298	-0.0323739	0.275007	-0.0534538	36
O95394;A0A494C0G1;H0Y987;A0A494C1E2;A0A087WT27;J3KN95;A0A494C1Q4;A0A494C099	PGM3			Phosphoacetylglucosamine mutase	0.262433	0.0820213	0.257131	-0.125573	0.126841	-0.12688	0.216817	-0.0534188	36
Q15154	PCM1			Pericentriolar material 1 protein	-0.0147036	-0.141605	0.574053	0.192447	-0.0113262	-0.248039	0.210281	-0.0532692	53
P15927;Q5TEJ7	RPA2			Replication protein A 32 kDa subunit	0.111833	0.0130691	0.328951	-0.0285429	0.0713507	-0.148929	0.175216	-0.0531793	15
Q9H115;A0A087WZQ7	NAPB			Beta-soluble NSF attachment protein	0.135272	0.140124	-0.0543324	-0.200448	-0.0976408	-0.121471	-0.00197304	-0.0531294	26
Q9NWS8;A0A087WXU0;A0A2R8Y4J4;Q5SZ82;A0A2R8Y4P5	RMND1	Known mitochondrial		Required for meiotic nuclear division protein 1 homolog	-0.26401	0.00863037	-0.0189657	-0.0471148	-0.224435	-0.123717	-0.165078	-0.0530496	14
E7EXA6;Q8WVB6;A0A0D9SF58	CHTF18			Chromosome transmission fidelity protein 18 homolog	-0.0873348	-0.0979187	0.303927	0.156526	-0.205796	-0.246652	0.0204465	-0.0529798	21
O75396	SEC22B			Vesicle-trafficking protein SEC22b	-0.110355	-0.14221	-0.300697	-0.146771	0.286999	0.114367	-0.0201843	-0.0529448	15
Q9NUG6	PDRG1			p53 and DNA damage-regulated protein 1	-0.145462	-0.0631077	-0.00446486	-0.123921	-0.322614	0.0244615	-0.151672	-0.0529	6
Q9Y657	SPIN1			Spindlin-1	-0.246926	-0.271566	0.0394191	0.0270125	0.111031	0.0630888	-0.0240568	-0.0528849	18
Q08378	GOLGA3			Golgin subfamily A member 3	0.0378742	-0.0977643	-0.0047253	0.0419438	0.0454429	-0.107586	0.0263657	-0.0528351	43
O14974;F8VZN8	PPP1R12A			Protein phosphatase 1 regulatory subunit 12A	0.201132	-0.0366887	0.152118	-0.0374584	0.119821	-0.084854	0.158078	-0.0528251	55
P52306	RAP1GDS1			Rap1 GTPase-GDP dissociation stimulator 1	0.1141	-0.025133	0.0669503	-0.0661856	-0.00193447	-0.0672585	0.0604902	-0.0527253	29
O75376;A0A088AWL3	NCOR1			Nuclear receptor corepressor 1	-0.0173002	-0.0499049	-0.185458	0.00259443	-0.227574	-0.112693	-0.14055	-0.0525658	63
Q9Y312;A2A2Q9	AAR2			Protein AAR2 homolog	0.0632269	-0.0730442	0.234379	0.0422241	-0.0702544	-0.132119	0.0811896	-0.0524859	15
F8W8I6;P31483;E5RGV5;E5RG67	TIA1			Nucleolysin TIA-1 isoform p40	-0.0162056	-0.203701	0.0478175	0.0850168	-0.129024	-0.0530596	-0.0306291	-0.052441	12
P52298;C9JQX9;B3KSB0	NCBP2			Nuclear cap-binding protein subunit 2	-0.0631831	-0.0376213	-0.0927094	-0.00842098	-0.276241	-0.113114	-0.141011	-0.0523812	16
P43246;A0A2R8YFH0;E9PHA6;A0A2R8Y6P0;A0A2R8YG02;A0A2R8Y7S8	MSH2			DNA mismatch repair protein Msh2	0.0209111	-0.0384359	0.284751	-0.0212771	-0.0178844	-0.0983665	0.102313	-0.0523164	77
P50336;A0A494C146;A0A494C0D4;H0YFP3	PPOX	Known mitochondrial		Protoporphyrinogen oxidase	0.0219061	0.0563061	-0.0878101	-0.00494247	-0.0720277	-0.22233	-0.0451585	-0.0521169	23
Q9BWF3;E9PB51;D6R9K7;J3QRR5	RBM4			RNA-binding protein 4	-0.10656	-0.0737425	-0.278269	-0.0453421	-0.0686044	-0.0374288	-0.1483	-0.052087	31
P35221;G3XAM7	CTNNA1			Catenin alpha-1	-0.0802709	-0.303703	0.00934718	-0.00876934	0.615605	0.124328	0.216022	-0.0518427	64
A0A0C4DGA2;O75521;F1LLU7	ECI2	Known mitochondrial		Enoyl-CoA delta isomerase 2, mitochondrial	-0.0242231	0.0497701	-0.289686	-0.158156	0.0342158	-0.0544522	-0.086492	-0.0517829	28
Q9BT09	CNPY3			Protein canopy homolog 3	0.0717627	-0.241697	-0.0922479	0.014641	0.251446	0.054779	0.0838192	-0.0515736	15
F5H2X7;Q9ULV3;H0Y5D5;Q9BTG3;Q5SYW2;A0A494C0L7	CIZ1			Cip1-interacting zinc finger protein	-0.220799	-0.257925	-0.197104	0.137897	-0.240418	-0.0617518	-0.219332	-0.0515537	31
Q92747	ARPC1A			Actin-related protein 2/3 complex subunit 1A	0.0753272	0.263756	0.311852	-0.208361	-0.104666	-0.271235	0.104301	-0.0515337	33
F8VXC8	SMARCC2				-0.0861245	-0.0904957	-0.160782	-0.0374435	0.0701146	-0.0274397	-0.0556962	-0.0515287	84
O95749;C9J7M1;C9J6G3;A0A2R8YE82	GGPS1	Predicted mitochondrial		Geranylgeranyl pyrophosphate synthase	0.0526941	0.0194884	0.0708015	-0.144218	0.0301242	-0.0341012	0.0513025	-0.0513444	15
Q86YS7	C2CD5			C2 domain-containing protein 5	0.0716254	0.0806577	-0.0682262	-0.0741069	-0.0860938	-0.171823	-0.0258232	-0.0513244	23
A0A1C7CYX9					0.0965318	-0.13984	0.178619	-0.0386286	0.211137	0.0201999	0.162898	-0.0512497	83
Q6NXE6;F5GWV0;F5H4P3	ARMC6			Armadillo repeat-containing protein 6	0.0663992	0.0371714	0.00288247	0.105008	-0.559962	-0.333007	-0.137426	-0.0511599	18
P55265	ADAR			Double-stranded RNA-specific adenosine deaminase	-0.204117	-0.0590891	-0.416866	-0.0984592	-0.0241937	0.00245056	-0.206179	-0.0511002	95
Q6RFH5;E9PS41	WDR74			WD repeat-containing protein 74	-0.371012	0.00848693	-0.34795	-0.0301183	-0.456861	-0.135348	-0.391184	-0.0510553	18
Q7Z5J4;A0A1W2PQJ7	RAI1			Retinoic acid-induced protein 1	-0.353082	-0.38896	-0.296456	0.0206267	0.152638	0.16092	-0.14733	-0.050861	53
Q9UFC0	LRWD1			Leucine-rich repeat and WD repeat-containing protein 1	-0.0689524	-0.0289844	-0.0781372	0.00504059	-0.03484	-0.131945	-0.0605227	-0.0507963	24
Q9P2N5;U3KPZ7	RBM27			RNA-binding protein 27	-0.135126	-0.11724	-0.141494	-0.0730594	0.122076	0.033793	-0.046191	-0.0507664	37
Q9UPU5	USP24			Ubiquitin carboxyl-terminal hydrolase 24	0.067501	-0.111929	0.236217	-0.0451486	0.184725	0.00273846	0.164529	-0.0506817	43
Q9UEU0	VTI1B			Vesicle transport through interaction with t-SNAREs homolog 1B	0.0302654	-0.0963601	0.0238941	-0.0977798	0.350384	0.0380147	0.143089	-0.0506219	18
O00303	EIF3F			Eukaryotic translation initiation factor 3 subunit F	0.0532504	0.0378742	0.0524158	-0.0759609	-0.282246	-0.117819	-0.0504477	-0.0504576	20
L0R819;U3KQP1	ASNSD1				-0.0880861	0.0301242	0.0295589	-0.0108755	-0.109172	-0.178878	-0.0545971	-0.0504128	8
P67936;A0A2R8YE05;K7ENT6	TPM4			Tropomyosin alpha-4 chain	-0.120733	-0.0922171	0.0478175	0.0315363	-0.162541	-0.0940022	-0.0755859	-0.050353	45
P49916;K7ERZ5	LIG3	Known mitochondrial		DNA ligase 3	-0.286005	-0.12915	-0.20151	0.00216244	0.0781998	-0.0272779	-0.127888	-0.0503331	55
Q53F19	C17orf85			Uncharacterized protein C17orf85	0.0461418	-0.0991699	-0.0504874	0.00417777	0.140909	-0.0578121	0.0476361	-0.0503082	20
O60884	DNAJA2			DnaJ homolog subfamily A member 2	-0.100345	-0.119949	0.319618	0.168514	-0.0817512	-0.229196	0.0592261	-0.0502882	20
Q9BXW6	OSBPL1A			Oxysterol-binding protein-related protein 1	-0.0739095	0.24123	-0.266004	-0.290868	-0.177115	-0.155389	-0.170205	-0.0502534	20
P55795	HNRNPH2			Heterogeneous nuclear ribonucleoprotein H2	0.127633	-0.133606	-0.0288078	-0.0566413	0.211884	0.0346383	0.106987	-0.0502286	37
Q5JP53;P07437;Q5ST81	TUBB	Predicted mitochondrial		Tubulin beta chain	-0.0371475	-0.0476813	0.213503	-0.0484569	-0.0449105	-0.0542275	0.0489011	-0.050119	48
O60341;R4GMQ1	KDM1A			Lysine-specific histone demethylase 1A	-0.0279397	-0.0122717	-0.115097	-0.135443	-0.0409273	-0.00592724	-0.0608136	-0.0499945	50
Q13356	PPIL2			Peptidyl-prolyl cis-trans isomerase-like 2	-0.00750711	-0.187658	0.0102069	0.0807941	0.176578	-0.0550216	0.0621724	-0.0498003	20
Q9BTX1	NDC1			Nucleoporin NDC1	-0.141637	-0.348078	-0.207661	-0.04792	0.580145	0.195852	0.123194	-0.0497257	16
Q13164	MAPK7			Mitogen-activated protein kinase 7	0.177599	-0.166681	0.411318	-0.0468465	0.439676	0.0558898	0.347552	-0.0496859	10
Q96GW9	MARS2	Known mitochondrial		Methionine--tRNA ligase, mitochondrial	-0.227489	0.242206	-0.872287	-0.466716	-0.624399	-0.0115007	-0.549979	-0.0496709	11
Q8NAV1	PRPF38A			Pre-mRNA-splicing factor 38A	-0.17976	-0.130602	-0.0790969	0.017922	-0.175582	-0.040126	-0.144058	-0.049646	12
Q9NZE8;D3YTC1	MRPL35	Known mitochondrial		39S ribosomal protein L35, mitochondrial	-0.0960979	0.117695	-0.158075	-0.325648	-0.441615	0.0226164	-0.224267	-0.0495365	7
Q13433	SLC39A6			Zinc transporter ZIP6	-0.219169	-0.0600062	-0.505042	-0.093017	0.052555	0.00288247	-0.206007	-0.0494968	13
Q08J23	NSUN2			tRNA (cytosine(34)-C(5))-methyltransferase	0.0521377	0.0676387	0.203765	-0.0902653	-0.081858	-0.133622	0.0627389	-0.0494619	65
O15042;E7ET15	U2SURP			U2 snRNP-associated SURP motif-containing protein	-0.168155	-0.0937713	-0.289686	-0.025735	-0.0958358	-0.0298385	-0.182355	-0.049447	57
O75369;E7EN95	FLNB			Filamin-B	-0.125573	-0.207478	0.0319598	0.0395595	-0.201593	0.00776951	-0.0950959	-0.0492828	150
Q9UPT9	USP22			Ubiquitin carboxyl-terminal hydrolase 22	0.0483758	-0.0550516	0.31545	0.115965	-0.002657	-0.22923	0.127264	-0.049233	12
Q13190;E9PNU4;H7C3X5	STX5			Syntaxin-5	0.156655	-0.127116	0.174918	0.0102069	0.583904	-0.0340569	0.31904	-0.0491932	16
Q7Z2K8	GPRIN1			G protein-regulated inducer of neurite outgrowth 1	-0.0341751	-0.0337615	-0.298939	-0.0827286	0.0439044	-0.0310467	-0.0890934	-0.0489842	71
O43395	PRPF3			U4/U6 small nuclear ribonucleoprotein Prp3	0.00949053	-0.2932	-0.0483824	0.00230651	0.563158	0.113967	0.202102	-0.0489643	49
Q70UQ0	IKBIP			Inhibitor of nuclear factor kappa-B kinase-interacting protein	-0.389564	-0.197451	-0.496549	-0.0260581	-0.291998	0.0646069	-0.390289	-0.0489146	16
Q9NPA0;H0YDX2;H0YDT8	EMC7			ER membrane protein complex subunit 7	-0.227	-0.192909	-0.261172	-0.0658232	0.111298	0.0976109	-0.115587	-0.0487902	8
Q9P2D3	HEATR5B			HEAT repeat-containing protein 5B	0.202762	0.0850168	0.0551957	-0.0412092	0.120219	-0.204715	0.127325	-0.0487852	25
Q9Y5Y2;H3BNF0;H3BNS4	NUBP2			Cytosolic Fe-S cluster assembly factor NUBP2	0.0935602	0.0560286	0.329411	0.016211	-0.198461	-0.235552	0.0908444	-0.0487803	10
O95071;E7EMW7	UBR5			E3 ubiquitin-protein ligase UBR5	-0.133701	-0.0957124	0.0117819	0.00748262	-0.0540328	-0.0597205	-0.0574266	-0.0486807	72
P01111	NRAS			GTPase NRas	-0.112459	-0.244959	-0.245078	-0.0661856	0.253989	0.139601	-0.0187416	-0.0486111	14
Q9UKY1	ZHX1			Zinc fingers and homeoboxes protein 1	-0.403809	-0.144122	-0.497303	-0.107586	-0.273308	0.0943712	-0.388538	-0.0485763	9
O94919	ENDOD1			Endonuclease domain-containing 1 protein	0.543793	-0.110526	0.130536	0.128557	0.41511	-0.181837	0.373286	-0.0483973	8
P51116	FXR2			Fragile X mental retardation syndrome-related protein 2	-0.0808506	-0.160089	0.139339	-0.0135818	0.286171	0.0221902	0.122695	-0.0483625	40
Q9Y2X7;J3QRU8	GIT1			ARF GTPase-activating protein GIT1	0.108357	-0.0158847	0.208018	-0.0199747	0.0136409	-0.110932	0.112189	-0.048268	46
F5GY05;A0A0D9SEJ5;Q96EK7	FAM120B			Constitutive coactivator of peroxisome proliferator-activated receptor gamma	0.340847	0.0226164	0.205267	-0.0536135	0.134089	-0.117193	0.229301	-0.048263	22
H7BXH2;E9PKF6;Q5H9R7;E9PQP7;H0YEN2	PPP6R3			Serine/threonine-protein phosphatase 6 regulatory subunit 3	0.0691523	0.00475299	0.159371	-0.0611496	-0.0191996	-0.0894976	0.0716162	-0.048089	36
C9JZR2;O60716	CTNND1			Catenin delta-1	-0.166276	-0.221169	-0.117333	0.00561564	0.192194	0.0567222	-0.0215456	-0.0479796	77
O75643;A0A494C1A5	SNRNP200			U5 small nuclear ribonucleoprotein 200 kDa helicase	-0.0501588	-0.116489	-0.0594498	-0.0121262	0.0743684	-0.0175631	-0.0104444	-0.0479349	177
P41567;K7EM18	EIF1			Eukaryotic translation initiation factor 1	0.0699771	-0.0734388	0.347099	0.0697021	-0.00410306	-0.148529	0.145725	-0.0478951	12
B4DSP0;A0A087WX23;A0A087WZG9;A0A087WUL4;A0A087WXK2;Q86TG7	PEG10			Retrotransposon-derived protein PEG10	-0.179221	0.0798389	-0.0106139	0.125519	-0.183146	-0.40635	-0.122057	-0.0477509	12
Q9HCN4	GPN1			GPN-loop GTPase 1	0.0169242	0.073546	0.0632269	-0.0683926	-0.170962	-0.157496	-0.0267683	-0.0476267	11
P11586;V9GYY3;A0A384N5Y3;F5H2F4;V9GZ78;A0A494C1T2	MTHFD1	Predicted mitochondrial		C-1-tetrahydrofolate synthase, cytoplasmic;Methylenetetrahydrofolate dehydrogenase;Methenyltetrahydrofolate cyclohydrolase;Formyltetrahydrofolate synthetase;C-1-tetrahydrofolate synthase, cytoplasmic, N-terminally processed	-0.111196	0.152897	0.010923	-0.0855886	-0.591179	-0.237166	-0.207994	-0.0476118	83
Q96BR5	COA7	Known mitochondrial		Cytochrome c oxidase assembly factor 7	-0.159138	0.0388575	-0.158075	-0.0301478	-0.276905	-0.158429	-0.196971	-0.0476068	13
Q8N201	INTS1			Integrator complex subunit 1	0.0315363	-0.124063	-0.0328461	0.00100953	0.0230425	-0.0226541	0.00752565	-0.0475571	59
Q9H9E3;J3KNI1;A0A0A0MS45	COG4			Conserved oligomeric Golgi complex subunit 4	0.0304067	-0.0149514	0.199876	-0.0518178	0.245131	-0.0764932	0.161393	-0.0475322	31
Q9Y281	CFL2			Cofilin-2	0.132906	-0.0885922	0.308361	-0.0525059	0.222434	-0.00277262	0.223011	-0.0475273	24
Q7KZ85	SUPT6H			Transcription elongation factor SPT6	-0.0130721	-0.108814	0.0802483	0.0378742	-0.0248394	-0.0757632	0.0148837	-0.0475223	99
C9IYN3;D6W592;Q8WVV9;B7WPG3	HNRNPLL;HNRPLL			Heterogeneous nuclear ribonucleoprotein L-like	0.0728604	-0.0171834	0.0233263	-0.077924	0.00733906	-0.047741	0.0347792	-0.047403	39
O75251;F5H5N1;F5GXJ1;A0A087WXF6;A0A087WTI3	NDUFS7	Known mitochondrial		NADH dehydrogenase [ubiquinone] iron-sulfur protein 7, mitochondrial	-0.0154034	0.103128	-0.313549	-0.0721642	-0.0688162	-0.188069	-0.126864	-0.0473732	10
Q9P2G1	ANKIB1			Ankyrin repeat and IBR domain-containing protein 1	0.105142	-0.0348991	0.16092	-0.0917558	0.262794	-0.0163223	0.177769	-0.0473036	14
Q6NUK1	SLC25A24	Known mitochondrial		Calcium-binding mitochondrial carrier protein SCaMC-1	-0.0254266	-0.263802	0.201383	0.108491	0.00532815	-0.0111227	0.0639768	-0.0472639	37
Q06547;F5H7I4	GABPB1			GA-binding protein subunit beta-1	0.0167816	-0.0435864	1.02098	0.102053	0.0364681	-0.217944	0.438861	-0.0472539	7
Q96GA3	LTV1			Protein LTV1 homolog	-0.416327	-0.233617	0.139731	0.256407	-0.364218	-0.220312	-0.191041	-0.0472291	18
Q9BU23	LMF2			Lipase maturation factor 2	0.34153	-0.180332	0.227987	0.0060466	0.634314	0.0238941	0.411607	-0.0472192	14
P22102	GART			Trifunctional purine biosynthetic protein adenosine-3;Phosphoribosylamine--glycine ligase;Phosphoribosylformylglycinamidine cyclo-ligase;Phosphoribosylglycinamide formyltransferase	-0.146212	0.0942361	0.0790197	-0.065159	-0.478728	-0.184293	-0.16406	-0.0472092	74
Q15438;K7ENQ8	CYTH1			Cytohesin-1	0.177982	0.171079	0.177982	-0.105411	-0.117693	-0.237047	0.0859956	-0.0469608	12
Q9Y241;C9JAW5;C9JNU6	HIGD1A	Known mitochondrial		HIG1 domain family member 1A, mitochondrial	-0.293394	-0.281474	0.0809305	0.1038	-0.0396959	0.0097772	-0.0757531	-0.0468465	4
Q8NB90	SPATA5	Known mitochondrial		Spermatogenesis-associated protein 5	-0.023739	0.0492126	0.0536674	-0.0352835	-0.270017	-0.162057	-0.0735501	-0.046777	53
Q9BY44;F8WAE5	EIF2A			Eukaryotic translation initiation factor 2A;Eukaryotic translation initiation factor 2A, N-terminally processed	0.0753272	0.0103502	0.12618	-0.0297795	-0.176821	-0.123827	0.0141886	-0.0466627	41
Q9BU61	NDUFAF3	Known mitochondrial		NADH dehydrogenase [ubiquinone] 1 alpha subcomplex assembly factor 3	-0.156273	0.0464211	-0.149601	0.0267293	-0.3182	-0.229146	-0.205946	-0.0466528	8
Q96GS4	C17orf59			Uncharacterized protein C17orf59	0.0387171	0.0137839	-0.0678935	-0.0943256	0.117828	-0.0615109	0.0315505	-0.0466379	18
P22681;A0A0U1RR39;A0A1B0GW38;A0A0U1RQX8	CBL			E3 ubiquitin-protein ligase CBL	0.179001	-0.167264	0.236095	-0.039948	0.143002	0.0585243	0.186543	-0.0466131	32
Q14165;F5H1S8	MLEC	Predicted mitochondrial		Malectin	0.0709388	-0.275559	-0.0501439	-0.0391917	0.338909	0.144438	0.129191	-0.0466081	20
A1L0T0;M0R026	ILVBL	Predicted mitochondrial		Acetolactate synthase-like protein	0.0294175	-0.0589689	-0.215731	-0.155952	0.164014	0.066537	0.00101429	-0.0465783	32
Q13247	SRSF6			Serine/arginine-rich splicing factor 6	-0.184523	-0.182655	-0.128629	0.0816123	-0.165111	-0.0506518	-0.159235	-0.0465336	28
Q8N5M9	JAGN1			Protein jagunal homolog 1	0.00388999	-0.13584	-0.22678	-0.181133	0.813607	0.154065	0.268969	-0.0464989	5
Q9UPQ9;H0Y720	TNRC6B			Trinucleotide repeat-containing gene 6B protein	0.133169	-0.0647515	0.0308304	-0.0455207	0.240253	-0.0288667	0.137285	-0.0463052	22
Q9NXR7;F8W733	BRE			BRCA1-A complex subunit BRE	0.240864	0.166715	0.15004	-0.20583	-0.017972	-0.126659	0.128258	-0.046181	15
Q9H6D7;G3V541;G3V4X7;G3V5A5;H0YJ09;G3V5Z2	HAUS4			HAUS augmin-like complex subunit 4	-0.0943565	0.00719549	0.0878702	0.0792927	0.152378	-0.243848	0.0523649	-0.0459328	10
[truncated: 5,557 more rows]

## Sheet: Ubiquitome
													Expt 1		Expt 2		Expt 3		Expt 1/2/3 Average (n=3)
Proteins	Gene names	Mito	Peroxisomedb	Protein names	GlyGly (K) Probabilities	Position	Positions within proteins	Localization prob	Localization prob PX103	Localization prob PX136	Localization prob PX137	Number of GlyGly (K)	KO11-AO/AO normalized LOG2	KOD-AO/AO normalized LOG2	KO11-AO/AO normalized LOG2	KOD-AO/AO normalized LOG2	KO11-AO/AO normalized LOG2	KOD-AO/AO normalized LOG2	KO11-AO/AO normalized Av LOG2	KOD-AO/AO normalized Av LOG2
F8W8Z9;Q8N4H5	TOMM5	Known mitochondrial		Mitochondrial import receptor subunit TOM5 homolog	IEGLAPK(1)LDPEEMKR	10	10;10	0.999882	0.99988	0.996806	0.999882	1	3.22138	3.93951	2.02464	2.9307	3.09564	2.46741	2.87079	3.24784
K7EKG4;K7EJ57;O96008	TOMM40	Known mitochondrial		Mitochondrial import receptor subunit TOM40 homolog	SK(1)MAIQTQQSK	175	14;175;175	1	1	1	1	1	3.24522	3.15982	2.75901	2.58825	2.16108	1.96971	2.78827	2.65289
A0A087X1F5;A0A087WYV9;A0A087WUM0;P57105	SYNJ2BP-COX16;SYNJ2BP			Synaptojanin-2-binding protein	IK(1)ENGAAALDGR	48	48;48;48;48	1	1	1	1	1	2.32749	2.97017	2.03661	3.03968	2.40665	1.99284	2.26549	2.73982
Q15388	TOMM20	Known mitochondrial		Mitochondrial import receptor subunit TOM20 homolog	SDPNFK(1)NR	35	35	1	1	1	1	1	2.03164	2.40259	1.88069	2.93957	2.37815	1.75271	2.11213	2.44442
P45880;A0A0A0MR02;Q5JSD2;Q5JSD1	VDAC2	Known mitochondrial		Voltage-dependent anion-selective channel protein 2	LTFDTTFSPNTGK(0.969)K(0.031)	120	120;120;120;120	0.968902	0.879571	0.968902	0.856709	1	2.0504	2.89039	1.42546	2.7529	2.43315	1.99986	2.02726	2.59733
Q8TB36	GDAP1	Known mitochondrial		Ganglioside-induced differentiation-associated protein 1	SQIGNTESELK(0.884)K(0.116)	172	172	0.88372	0.860413	0.88372	0.5	1	2.31762	3.03952	1.5785	2.79664	1.85036	1.82416	1.9483	2.64088
J3KQ48;Q9Y3E5	PTRH2	Known mitochondrial		Peptidyl-tRNA hydrolase 2, mitochondrial	TSK(1)THTDTESEASILGDSGEYK	47	48;47	1	0.99999	0.999998	1	1	2.00328	2.73929	1.48893	2.77535	1.98214	2.01625	1.84354	2.55001
E5RFP6	VDAC3	Known mitochondrial			TKSCSGVMEFSTSGHAYTDTGK(1)ASGNLETK	54	54	0.999997	0.999763	0.999997	0.999986	1	1.63747	2.05651	1.06343	1.94205	1.80257	1.10688	1.53431	1.75931
O94826	TOMM70A	Known mitochondrial		Mitochondrial import receptor subunit TOM70	NKGNK(1)YFK	123	123	1	1	0.999998	0.999999	1;2	0.388134	1.1606	1.6035	3.0795	1.94535	2.08035	1.45045	2.314
F6TB26;Q9Y2W6;E9PKN8;B7ZAG4	TDRKH	Known mitochondrial		Tudor and KH domain-containing protein	QGANIK(1)QLR	76	76;76;76;76	1	1	1	1	1	1.03259	1.98412	1.33274	2.37629	1.56613	1.0077	1.32684	1.89516
P21796	VDAC1	Known mitochondrial		Voltage-dependent anion-selective channel protein 1	LTLSALLDGK(0.991)NVNAGGHK(0.009)	266	266	0.990554	0.990554	0.954984	0.948616	1	1.34107	2.20614	0.446891	1.96525	1.75903	1.37117	1.27921	1.8883
P80370	DLK1			Protein delta homolog 1;Fetal antigen 1	IDMTTFSK(1)EAGDEEI	376	376	1	1	1	1	1	1.51808	0.984334	0.609566	1.42584	1.51818	0.123799	1.27385	0.939778
Q5JP53;P07437	TUBB	Predicted mitochondrial		Tubulin beta chain	ISVYYNEATGGK(1)YVPR	40	40;58	1	1	1	1	1	-0.372188	-0.542942	0.960512	-0.170638	2.08559	-0.75638	1.21477	-0.469397
P32297	CHRNA3			Neuronal acetylcholine receptor subunit alpha-3	YIAENMK(1)AQNEAK	456	456	1	0.999992	1	0.999997	1	0.923415	-0.228807	1.0314	-0.623021	0.801655	-0.503446	0.921868	-0.442177
W4VSQ3;Q7Z2D5	LPPR4			Lipid phosphate phosphatase-related protein type 4	DASSLTNLK(1)R	232	232;390	1	1	1	1	1	0.985646	0.750349	0.645609	1.14091	1.00655	0.353888	0.888487	0.783918
P54219	SLC18A1			Chromaffin granule amine transporter	EEK(1)LAILSQDCPMETR	487	487	1	1	0.758069	0.5	1	0.654527	0.455229	0.862908	0.850159	1.00691	0.342782	0.848638	0.566214
P54219	SLC18A1			Chromaffin granule amine transporter	MYATQK(1)PTK(1)EFPLGEDSDEEPDHEE	506	506	1	1	0.972622	0.99461	1;2	0.713256	0.559443	0.761796	0.882213	0.947255	0.283803	0.811005	0.595917
P54219	SLC18A1			Chromaffin granule amine transporter	MYATQK(1)PTK(1)EFPLGEDSDEEPDHEE	509	509	1	1	0.958118	0.978528	1;2	0.799253	0.366812	0.748204	0.868766	0.879706	0.262193	0.810073	0.524365
O00238	BMPR1B			Bone morphogenetic protein receptor type-1B	EIVCIK(0.999)K(0.001)	447	447	0.999401	0.971549	0.999401	0.5	1	-0.528511	-0.00442142	0.459327	-0.0173732	1.57153	0.497229	0.748567	0.179074
P06213	INSR			Insulin receptor;Insulin receptor subunit alpha;Insulin receptor subunit beta	DIIK(1)GEAETR	1047	1047	1	1	1	1	1	0.979879	0.304861	0.505891	0.158983	0.700351	-0.546119	0.74192	0.0175229
P54219	SLC18A1			Chromaffin granule amine transporter	SPPAK(0.89)EEK(0.11)LAILSQDCPMETR	484	484	0.889523	0.889523	0.636521	0.5	1	0.299714	0.334111	0.762476	1.00375	1.00691	0.342782	0.718643	0.595822
J3QS47;J3QRH5;J3KSL5;F5H757;P49447	CYB561			Cytochrome b561	RPSQAEEQALSMDFK(1)TLTEGDSPGSQ	211	211;247;294;307;240	1	1	1	1	1	-0.0139313	-0.344282	0.85822	0.392867	0.986229	0.0186342	0.673312	0.0536674
J3KQA0;P21579;F8VXH0;C9JX50	SYT1			Synaptotagmin-1	NAINMK(1)DVK	105	105;105;105;105	0.999825	0.999596	0.999825	0.996062	1	0.415326	0.309991	0.678703	0.428678	0.821057	0.411318	0.648005	0.384271
Q96NT5	SLC46A1			Proton-coupled folate transporter	MEGSASPPEK(1)PR	10	10	1	1	1	1	1	0.273098	-0.254582	0.835843	0.230818	0.747344	0.125254	0.639078	0.0484362
A0A087X1W8;A0A0A0MTJ8;X5DQS5;Q9BY67	CADM1			Cell adhesion molecule 1	GADDAADADTAIINAEGGQNNSEEK(1)K(1)EYFI	407	407;408;438;437	1	1	0.841677	0.5	1;2	0.436588	-0.231684	0.306379	0.393416	1.04691	0.468948	0.63416	0.242548
Q9Y3D6	FIS1	Known mitochondrial	Peroxisomedb	Mitochondrial fission 1 protein	FQSEK(1)AAGSVSK	25	25	1	1	1	1	1	0.721066	1.14789	0.458907	1.20514	0.586789	0.287354	0.592892	0.936566
Q9H3K2	GHITM	Known mitochondrial		Growth hormone-inducible transmembrane protein	TGQELK(1)EAALEPSMEK	63	63	1	1	1	1	1	0.96451	0.795268	-0.0894669	-0.290815	0.582267	-0.0518477	0.548756	0.229604
A0A0D9SG72;P61764;A0A1B0GWF2;A0A1B0GVQ5;A0A2R8Y5D4;A0A1B0GTP9;A0A096LP52	STXBP1	Predicted mitochondrial		Syntaxin-binding protein 1	YGHWHK(1)NK(1)APGEYR	510	510;524;524;524;505;510;40	1	0.999946	0.994671	1	1;2	1.07601	0.221939	0.204516	-0.273047	0.171847	-0.495552	0.548272	-0.150316
P62979	RPS27A			Ubiquitin-40S ribosomal protein S27a;Ubiquitin;40S ribosomal protein S27a	VDENGK(1)ISR	113	113	1	1	1	1	1	0.547351	0.697418	0.730922	0.394075	0.337083	0.0415234	0.547384	0.402322
K7ENK9;K7EKX0;J3QRU4;F8WCA0;L7N2F9;Q15836;P63027;F5GZV7;P23763	VAMP2;VAMP3;VAMP1			Vesicle-associated membrane protein 3;Vesicle-associated membrane protein 2;Vesicle-associated membrane protein 1	VNVDK(1)VLER	7	7;7;52;54;52;35;52;54;54	1	1	1	1	1	0.534659	1.02396	0.529071	0.112767	0.558268	0.08882	0.540722	0.477954
Q9P265	DIP2B			Disco-interacting protein 2 homolog B	SK(1)LLSPYSPQTQETDSAVQKELR	47	47	1	1	0.999997	1	1	0.353436	0.288772	0.541317	0.438932	0.660837	0.660837	0.52403	0.470997
Q86VP1;B8ZZD4;H7C3L5	TAX1BP1			Tax1-binding protein 1	CK(1)QLLQDEK	542	542;542;97	1	1	1	1	1	0.364797	-0.0893901	0.766638	0.25882	0.404467	-0.42554	0.523595	-0.0584029
P62745	RHOB			Rho-related GTP-binding protein RhoB	MK(1)QEPVRTDDGR	135	135	1	1	1	1	1	0.390117	0.569783	0.471864	0.66257	0.688583	0.659103	0.522424	0.63112
H0YN29;H0YL10;A0A0C4DGH0;Q5ZPR3	CD276			CD276 antigen	HSDSK(1)EDDGQEIA	162	162;191;380;526	1	1	0.626198	1	1	0.429	-0.138648	0.0765591	0.706906	0.822281	-0.171515	0.474739	0.192649
Q68D91	MBLAC2			Metallo-beta-lactamase domain-containing protein 2	GLVEK(1)VLPGHFNTFGAER	226	226	1	1	1	1	1	0.27453	-0.158059	0.552279	-0.228655	0.570366	-0.225886	0.471933	-0.203829
Q9H0Q3	FXYD6			FXYD domain-containing ion transport regulator 6	APGDEEAQVENLITANATEPQK(1)AEN	92	92	1	1	1	1	1	0.287472	-0.167393	0.383386	0.287354	0.63143	0.214498	0.441483	0.124835
Q96EP9	SLC10A4			Sodium/bile acid cotransporter 4	K(1)LK(1)EEEMADTSYGTVK	408	408	0.999996	0.999996	0.876367	0.969638	1;2	0.127765	0.0847446	0.718789	0.46069	0.415326	-0.165078	0.440775	0.149944
F8VZI9;A0A0A0MTP9;Q9BWQ8	FAIM2			Protein lifeguard 2	LSVANK(1)APGTEGQQQVHGEK	11	11;11;11	1	1	1	0.999906	1	0.444667	0.155749	0.31742	0.178237	0.548831	0.275365	0.440066	0.204057
Q8IVM0	CCDC50			Coiled-coil domain-containing protein 50	K(1)QDPEWKPK	232	232	1	1	1	1	1	0.210389	-0.080988	0.712816	0.455965	0.269991	-0.0545721	0.415687	0.128729
R4GN18	CD46				ADGGAEYATYQTK(1)STTPAEQRG	69	69	1	1	1	1	1	0.311038	-0.0950189	0.487795	-0.0604123	0.441802	0.0257376	0.41547	-0.042333
Q86YT6	MIB1			E3 ubiquitin-protein ligase MIB1	WGK(1)QDGGEGHVGTVR	28	28	1	1	1	1	1	0.22231	-0.561516	0.572017	0.0900404	0.372506	0.0712135	0.396086	-0.103359
Q9NW97	TMEM51			Transmembrane protein 51	SEK(1)LHLK	210	210	0.999996	0.999488	0.999996	0.999977	1	0.349479	0.189287	0.227495	0.378179	0.585443	0.228973	0.395209	0.267795
Q9NV96	TMEM30A			Cell cycle control protein 50A	DEVDGGPPCAPGGTAK(1)TR	24	24	1	1	0.999774	0.999777	1;2	0.411752	0.00762609	0.268434	-0.0370291	0.438293	-0.0204429	0.374733	-0.0164974
P46783;F6U211;A0A2R8Y7H1;S4R435;A0A2R8YFH6;A0A1W2PQS6	RPS10;RPS10-NUDT3	Predicted mitochondrial		40S ribosomal protein S10	SAVPPGADK(1)K(1)AEAGAGSATEFQFR	138	138;138;138;114;138;138	1	1	0.5	0.953322	1;2	-0.00523203	0.431463	0.456911	0.611267	0.603122	0.0183493	0.374058	0.374437
Q8IY22	CMIP			C-Maf-inducing protein	TFLSK(1)ILTSK	74	74	0.999984	0.999984	0.999951	0.999772	1	0.61155	0.620962	0.222928	0.447738	0.253505	0.418352	0.373732	0.498489
Q658P3	STEAP3			Metalloreductase STEAP3	FTLPTDHALAEK(1)TSHV	484	484	1	1	1	1	1	0.43082	0.131458	0.427821	0.440527	0.241962	-0.438737	0.369532	0.0887205
O75695	RP2			Protein XRP2	EVSMK(1)AEDAQR	273	273	1	1	1	1	1	0.26123	0.0843364	0.422341	-0.0143976	0.414893	0.0978804	0.368042	0.0568008
Q8IY95	TMEM192			Transmembrane protein 192	HNALLSK(1)R	254	254	1	1	1	1	1	-0.171336	0.285461	0.658371	0.450274	0.482022	0.255078	0.364767	0.332851
B4DGG1;Q9H0X4;C9J1M4;C9J8V3;C9JJN3;C9JR71;C9JTF7;C9JP72;C9J3Y6;C9IYB9;C9K0C5	ITFG3			Protein ITFG3	K(1)SQENLGNPSKNEDNVK	20	20;20;20;20;20;20;20;20;20;20;20	1	0.999989	0.998754	1	1	0.527871	-0.0293525	-0.000173134	0.259182	0.495491	0.0130692	0.36045	0.0866751
A6PW58;A2A5X0;A6PW57;Q99755	PIP5K1A			Phosphatidylinositol 4-phosphate 5-kinase type-1 alpha	GAIQLGITHTVGSLSTK(1)PER	67	67;95;91;103	1	1	1	1	1	0.403159	0.624335	0.223052	0.401849	0.440314	1.04474	0.358584	0.715366
Q9UBH6	XPR1			Xenotropic and polytropic retrovirus receptor 1	DTK(1)VLIEDTDDEANT	684	684	1	1	1	1	1	0.333538	-0.458743	0.359971	-0.204316	0.362554	-0.697687	0.352081	-0.439526
Q8IWA4;H7C5H5	MFN1	Known mitochondrial		Mitofusin-1	IQNNSK(1)LLR	713	713;465	1	1	1	1	1	1.13494	1.62288	-0.340715	0.00891709	-0.29138	-0.768224	0.342126	0.639461
F6TB26;Q9Y2W6;Q5SZR4	TDRKH	Known mitochondrial		Tudor and KH domain-containing protein	ISGTQK(1)EVAAAK	181	181;181;177	1	0.999872	1	1	1	-0.0315922	0.877744	0.330444	1.30515	0.644595	0.0701145	0.340672	0.83684
Q13740;F5GXJ9;H7C543	ALCAM			CD166 antigen	DLGNMEENK(0.999)K(0.001)	572	572;521;333	0.999113	0.999113	0.926065	0.998834	1	-0.124881	0.0777899	0.556993	0.496411	0.482848	-0.290709	0.335628	0.130316
Q86VP1;B8ZZD4;H7C3L5	TAX1BP1			Tax1-binding protein 1	AK(0.991)CNK(0.008)YADELAK	551	551;551;106	0.991198	0.5	0.991198	0.907017	1	-0.120953	-0.272768	0.574344	-0.168382	0.408603	-0.297059	0.316524	-0.244981
A0A0A0MRG2;E9PG40;P05067	APP			Amyloid beta A4 protein;N-APP;Soluble APP-alpha;Soluble APP-beta;C99;Beta-amyloid protein 42;Beta-amyloid protein 40;C83;P3(42);P3(40);C80;Gamma-secretase C-terminal fragment 59;Gamma-secretase C-terminal fragment 57;Gamma-secretase C-terminal fragment 50;C31	HLSK(1)MQQNGYENPTYK	641	641;695;751	1	0.999997	0.999995	1	1	0.0112094	-0.0122717	0.473319	0.445303	0.405883	0.00619029	0.310728	0.162395
J3QL14;R4GN72;F5GYQ1;P61421	ATP6V0D1			V-type proton ATPase subunit d 1	AK(1)IDNYIPIF	224	224;266;384;343	1	1	1	1	1	0.248413	-0.531657	0.24732	-0.317768	0.404249	-0.158719	0.3019	-0.328018
Q13740;F5GXJ9;H7C543	ALCAM			CD166 antigen	DLGNMEENK(0.095)K(0.905)	573	573;522;334	0.905391	0.89886	0.905391	0.61583	1	0.322736	0.136454	0.52316	0.689836	0.00187429	-0.49151	0.298306	0.190543
Q9NUM4;F2Z3N7;C9JZ87	TMEM106B			Transmembrane protein 106B	SLSHLPLHSSK(1)EDAYDGVTSENMR	14	14;14;14	1	1	1	1	1	0.0764223	-0.163462	0.347552	0.00848689	0.40806	-0.104775	0.284396	-0.084808
Q9ULH0;E9PH70;A0A1W2PPB7;H0Y8E4	KIDINS220			Kinase D-interacting substrate of 220 kDa	VSQNSLGEMTK(1)LGSK	891	891;892;891;638	0.999819	0.999617	0.99816	0.999819	1	0.262674	-0.251899	0.239887	0.0790196	0.339479	-0.515006	0.281312	-0.208739
Q8IVM0	CCDC50			Coiled-coil domain-containing protein 50	AYADSYYYEDGGMK(1)PR	152	152	1	1	1	1	1	-0.0606831	-0.141223	0.447315	0.307778	0.385486	0.0219061	0.274455	0.0748936
A6NKG5	RTL1			Retrotransposon-like protein 1	MQDLK(1)EQQR	181	181	1	1	1	1	1	-0.410237	0.125916	-0.243062	0.606537	1.01428	0.706199	0.269971	0.500904
Q8WW12	PCNP			PEST proteolytic signal-containing nuclear protein	K(1)ASAISIK	82	82	1	1	1	1	1	0.103397	-0.171385	0.375846	0.344488	0.288299	0.0439044	0.260267	0.0879561
O95297	MPZL1			Myelin protein zero-like protein 1	DYTGCSTSESLSPVK(1)QAPR	213	213	1	1	1	1	1	0.0630887	-0.0339831	0.415651	0.194087	0.252295	0.136716	0.25084	0.102152
O94826	TOMM70A	Known mitochondrial		Mitochondrial import receptor subunit TOM70	NK(1)GNK(1)YFK	120	120	1	1	0.997698	1	1;2	-0.860321	-0.182459	-0.942889	0.154065	1.3097	1.46718	0.242824	0.665605
K7ENK9;K7EKX0;J3QRU4;F8WCA0;L7N2F9;Q15836;P63027;F5GZV7;P23763	VAMP2;VAMP3;VAMP1			Vesicle-associated membrane protein 3;Vesicle-associated membrane protein 2;Vesicle-associated membrane protein 1	DQK(1)LSELDDR	14	14;14;59;61;59;42;59;61;61	1	1	1	1	1	0.126709	-0.448587	0.187514	-0.144919	0.386701	-0.59885	0.237972	-0.384916
Q01650	SLC7A5			Large neutral amino acids transporter small subunit 1	MLAAK(1)SADGSAPAGEGEGVTLQR	30	30	1	1	1	1	1	0.409255	-0.387506	-0.275001	-0.00151563	0.465609	-0.583657	0.236891	-0.303608
Q9BWH2	FUNDC2	Known mitochondrial		FUN14 domain-containing protein 2	K(1)SNQIPTEVR	150	150	1	1	1	1	1	0.522859	1.1595	0.068602	1.03055	0.0511633	0.217107	0.231269	0.858379
Q6EMK4	VASN			Vasorin	GQVGPGAGPLELEGVK(0.999)VPLEPGPK(0.001)	628	628	0.999162	0.989162	0.999162	0.897022	1	-0.204715	-0.67761	0.331934	-0.024722	0.469052	-0.210146	0.226759	-0.278899
P30825	SLC7A1			High affinity cationic amino acid transporter 1	TPDGNLDQCK(1)	629	629	1	1	1	1	1	0.144307	-0.28546	0.0504669	-0.0211308	0.442439	0.152119	0.222269	-0.0404079
C9JPV1;A0A087WYN0;A0A087WY96;P31641	SLC6A6			Transporter;Sodium- and chloride-dependent taurine transporter	DILK(0.998)PSPGK(0.002)	19	19;120;120;19	0.998146	0.988438	0.998136	0.998146	1	0.755315	0.267116	-0.43997	0.298306	0.0939658	0.0102069	0.219277	0.19753
P61073	CXCR4			C-X-C chemokine receptor type 4	GSSLK(1)ILSK	327	327	1	1	1	1	1	0.696528	0.583134	-0.429032	0.200128	0.173639	-1.01485	0.218785	0.0666197
A0A3B3IU60;A0A3B3ITP9;Q9Y287	ITM2B			Integral membrane protein 2B;BRI2, membrane form;BRI2 intracellular domain;BRI2C, soluble form;Bri23 peptide	VKVTFNSALAQK(0.999)EAK(0.001)	13	13;13;13	0.998681	0.997918	0.962673	0.998681	1	-0.149985	0.221815	0.375401	1.0297	0.361881	0.168129	0.2156	0.529871
Q96EP9	SLC10A4			Sodium/bile acid cotransporter 4	DPLDEDEDTDISYK(0.998)K(0.002)	407	407	0.998475	0.998475	0.877481	0.903209	1	-0.26375	-0.0417587	0.441483	0.201257	0.322966	-0.202373	0.198209	-0.0046771
H0Y8F0;H0Y547;E9PEJ6;P98196	ATP11A			Phospholipid-transporting ATPase;Probable phospholipid-transporting ATPase IH	VIEGK(1)VDQIR	11	11;565;590;590	1	1	1	1	1	0.464459	-0.142624	-0.172051	-0.354612	0.226385	-0.842309	0.196305	-0.417797
Q9H3U5;A0A494C105;H7C4F4	MFSD1			Major facilitator superfamily domain-containing protein 1	EQGK(1)TGEVIK	249	249;210;83	1	1	0.999731	0.999087	1	0.661658	1.00173	0.0797024	0.459222	-0.330828	-0.408531	0.194835	0.461385
Q9ULH0;E9PH70;A0A1W2PPB7;H0Y8E4	KIDINS220			Kinase D-interacting substrate of 220 kDa	LGSK(1)TALNRR	895	895;896;895;642	1	1	1	1	1	0.260507	-0.225801	0.0373119	0.0344975	0.271067	-0.739998	0.193583	-0.275751
Q8NBX0	SCCPDH	Known mitochondrial		Saccharopine dehydrogenase-like oxidoreductase	NVSNLK(1)PVPLIGPK	220	220	0.999908	0.999908	0.999533	0.999874	1	0.333195	0.754631	-0.220715	0.636822	0.389457	-0.171921	0.192337	0.461095
Q9C0H2	TTYH3			Protein tweety homolog 3	AK(1)YLATSQPRPDSSGSH	508	508	1	1	1	1	1	-0.065642	-0.0528201	0.172231	0.127369	0.42707	0.253021	0.191908	0.114611
Q9UGH3	SLC23A2			Solute carrier family 23 member 2	NTTSK(1)SMEAGSSTEGK	11	11	1	1	1	1	1	0.0695647	0.258338	-0.200299	0.532965	0.58111	0.23842	0.187248	0.349629
A0A0D9SG72;P61764;A0A1B0GWF2;A0A1B0GVQ5;A0A2R8Y5D4;A0A1B0GTP9;A0A096LP52	STXBP1	Predicted mitochondrial		Syntaxin-binding protein 1	YGHWHK(1)NK(1)APGEYR	512	512;526;526;526;507;512;42	1	1	1	1	1;2	0.232292	0.232538	-0.114066	-1.07348	0.371392	0.0408223	0.177293	-0.163392
M0R116;A0A2R8YEY8;A0A0A0MT26;P13637	ATP1A3			Sodium/potassium-transporting ATPase subunit alpha-3	CIELSSGSVK(1)LMR	428	428;458;458;458	1	1	1	1	1	0.476019	0.441802	-0.110122	0.00144197	0.0619835	0.00863031	0.164061	0.165773
Q9Y277	VDAC3	Known mitochondrial		Voltage-dependent anion-selective channel protein 3	SK(1)LSQNNFALGYK	163	163	1	1	1	1	1	-0.048263	0.892818	-0.313352	0.931834	0.667665	0.20389	0.163658	0.71261
C9JPE8;P11233	RALA	Predicted mitochondrial		Ras-related protein Ral-A	AANK(0.006)PK(0.989)GQNSLALHK(0.006)	7	7;7	0.988569	0.843206	0.988569	0.961535	1	0.447738	0.104739	-0.0794475	0.0154976	0.0668125	-0.145765	0.162519	-0.00481702
P29401;A0A0B4J1R6	TKT			Transketolase	K(1)AYGQALAK	319	319;153	1	1	1	1	1	0.338111	0.161823	0.00690837	-0.200996	0.110096	0.0501882	0.158423	0.0115195
Q5T6Z8;Q9BXS4	TMEM59			Transmembrane protein 59	SKTEDHEEAGPLPTK(1)VNLAHSEI	184	184;315	1	1	0.997964	0.99259	1	0.0359054	0.0514417	0.151339	0.803971	0.272979	0.152248	0.156655	0.376105
F5H867;F5H0E2;H0YFS2;F5GZS6;J3KPF3;P08195	SLC3A2			4F2 cell-surface antigen heavy chain	IK(1)VAEDEAEAAAAAK	46	46;46;118;116;148;147	0.999998	0.999989	0.999993	0.999998	1	0.186754	-0.716149	-0.137473	-0.156289	0.371726	-0.487803	0.155408	-0.434949
Q7Z5G4	GOLGA7			Golgin subfamily A member 7	K(1)VSK(1)YIQEQNEK	92	92	1	1	0.556856	0.735241	1;2	0.0962619	-0.271931	-0.0351504	-0.00125569	0.361993	-0.587143	0.150616	-0.26708
Q01650	SLC7A5			Large neutral amino acids transporter small subunit 1	ALAAPAAEEK(1)EEAR	19	19	1	1	0.960934	0.957353	1	0.422664	-0.432902	-0.179956	0.00877371	0.137241	-0.522592	0.147493	-0.296315
Q9H3U5;A0A494C105	MFSD1			Major facilitator superfamily domain-containing protein 1	QREEIK(1)FSHTE	460	460;421	1	1	1	1	1	-0.173759	-0.207444	0.360645	0.362554	0.197236	-0.0851906	0.14493	0.0447112
H0YFI1;F5H479;F5GX19;F5H3Y3;Q6IAA8	LAMTOR1			Ragulator complex protein LAMTOR1	K(1)LLLDPSSPPTK	7	7;20;20;20;20	1	1	1	1	1	-0.236062	-0.18894	0.265797	0.501414	0.335369	0.136848	0.143202	0.177323
Q9BTU6	PI4K2A			Phosphatidylinositol 4-kinase type 2-alpha	IYQGSSGSYFVK(1)DPQGR	141	141	1	1	1	1	1	0.282855	0.193961	0.25411	-0.492606	-0.152484	-0.483783	0.141389	-0.22334
A8MXQ1;P53801	PTTG1IP			Pituitary tumor-transforming gene 1 protein-interacting protein	K(1)YGLFKEENPYAR	143	143;164	0.999999	0.996699	0.999637	0.999999	1	-0.297484	-0.0200917	0.184725	0.0607392	0.426211	0.290424	0.134865	0.11644
R4GN18	CD46				GK(1)ADGGAEYATYQTK	56	56	1	1	1	1	1	0.239276	-0.0489046	0.140648	0.0441843	0.0106366	-0.211699	0.133213	-0.0682968
P62979;P0CG48;F5GYU3;Q96C32;Q5PY61;J3QKN0;F5GXK7;F5H747;F5H388;B4DV12;F5H265;F5H2Z3;F5H6Q2;J3QTR3;J3QS39;P62987;P0CG47;Q49A90;M0R1V7;M0R2S1;M0R1M6;A0A2R8Y422	RPS27A;UBC;UBB;UBA52			Ubiquitin-40S ribosomal protein S27a;Ubiquitin;40S ribosomal protein S27a;Polyubiquitin-C;Ubiquitin;Ubiquitin-60S ribosomal protein L40;Ubiquitin;60S ribosomal protein L40;Polyubiquitin-B;Ubiquitin	TLSDYNIQK(1)ESTLHLVLR	63	63;63;63;63;63;63;63;63;63;63;63;63;63;63;63;63;63;63;63;45;38;63	1	1	1	1	1	0.229588	0.194844	0.125122	0.419755	0.0292762	0.0490731	0.130316	0.229342
F6TB26;Q9Y2W6;Q5SZR4;E9PKN8	TDRKH	Known mitochondrial		Tudor and KH domain-containing protein	AK(1)AAIHQILTENTPVSEQLSVPQR	112	112;112;108;112	1	1	1	1	1	0.0122111	0.821057	0.00676478	0.948451	0.343465	-0.115035	0.129613	0.622887
A0A0D9SG72;P61764;A0A1B0GWF2;A0A1B0GVQ5;A0A2R8Y5D4;A0A1B0GTP9;A0A1B0GW76	STXBP1	Predicted mitochondrial		Syntaxin-binding protein 1	MNTGEK(1)TTMR	307	307;321;321;321;302;307;307	1	1	1	1	1	0.201257	0.0483757	-0.0630323	-0.178943	0.229957	-0.227168	0.128623	-0.11416
P46783;F6U211;A0A2R8Y7H1;S4R435;A0A2R8YFH6;A0A1W2PQS6;Q9NQ39	RPS10;RPS10-NUDT3;RPS10P5	Predicted mitochondrial		40S ribosomal protein S10;Putative 40S ribosomal protein S10-like	SAVPPGADK(1)K(1)AEAGAGSATEFQFR	139	139;139;139;115;139;139;150	1	1	0.5	0.5	1;2	-0.605398	0.267236	0.456911	0.611267	0.275007	0.264116	0.110982	0.390301
Q9Y5Y0	FLVCR1	Known mitochondrial		Feline leukemia virus subgroup C receptor-related protein 1	ARPDDEEGAAVAPGHPLAK(1)GYLPLPR	20	20	1	1	1	1	1	0.603692	0.166587	-0.209678	-0.343074	-0.239907	0.410667	0.107076	0.111058
P63218	GNG5	Predicted mitochondrial		Guanine nucleotide-binding protein G(I)/G(S)/G(O) subunit gamma-5	SGSSSVAAMK(0.992)K(0.008)	11	11	0.991879	0.854857	0.991879	0.990419	1	0.624148	1.64842	-0.205147	0.182565	-0.284335	-0.301906	0.106514	0.760144
P62873;F6UT28;B1AKQ8	GNB1	Predicted mitochondrial		Guanine nucleotide-binding protein G(I)/G(S)/G(T) subunit beta-1	K(1)ACADATLSQITNNIDPVGR	23	23;23;23	1	1	1	1	1	0.199751	0.454176	0.0196308	0.0639171	0.0915306	-0.00102468	0.105544	0.18675
P01111	NRAS			GTPase NRas	TVDTK(1)QAHELAK	128	128	1	1	1	1	1	0.0533894	-0.154394	0.00230647	0.0640551	0.247441	-0.444753	0.104963	-0.163473
Q9H6Y7;I3L0L6	RNF167			E3 ubiquitin-protein ligase RNF167	TCPICK(1)QPVHRGPGDEDQEEETQGQEEGDEGEPR	272	272;237	1	1	0.985505	1	1	-0.0630173	-0.20548	0.270947	0.0492125	0.0828388	-0.195765	0.103424	-0.112444
Q86WC4	OSTM1			Osteopetrosis-associated transmembrane protein 1	RLK(1)SSTSFANIQENSN	321	321	1	1	1	1	1	-0.254961	-0.637468	0.00288251	0.108892	0.429321	-0.438659	0.08706	-0.286856
Q9Y5Y0	FLVCR1	Known mitochondrial		Feline leukemia virus subgroup C receptor-related protein 1	GAPVGK(1)ESVELQNGPK	33	33	1	0.999997	0.99969	1	1	0.405557	0.151339	0.0214797	-0.0786551	-0.288858	0.21313	0.0741172	0.100637
Q7Z5G4	GOLGA7			Golgin subfamily A member 7	VSK(1)YIQEQNEK	95	95	1	1	1	1	1;2	0.135535	0.0462815	0.0194884	-0.0847927	-0.0110936	-0.377801	0.0493705	-0.128088
P63092;Q5JWF2;Q5JWD1;P38405;A2A2R6;H0Y7E8;Q5JWE9;H0Y7F4	GNAS;GNAL			Guanine nucleotide-binding protein G(s) subunit alpha isoforms short;Guanine nucleotide-binding protein G(s) subunit alpha isoforms XLas;Guanine nucleotide-binding protein G(olf) subunit alpha	STIVK(1)QMR	58	58;701;58;60;47;64;74;88	1	1	1	1	1	-0.159428	0.067501	0.238053	0.479748	0.00891709	0.178109	0.0384268	0.252496
P62979;P0CG48;F5GYU3;Q96C32;Q5PY61;J3QKN0;F5GXK7;F5H747;F5H388;B4DV12;F5H265;F5H2Z3;F5H6Q2;J3QTR3;J3QS39;P62987;P0CG47;Q49A90;M0R1V7;F5GZ39;J3QSA3	RPS27A;UBC;UBB;UBA52			Ubiquitin-40S ribosomal protein S27a;Ubiquitin;40S ribosomal protein S27a;Polyubiquitin-C;Ubiquitin;Ubiquitin-60S ribosomal protein L40;Ubiquitin;60S ribosomal protein L40;Polyubiquitin-B;Ubiquitin	TLTGK(1)TITLEVEPSDTIENVK	11	11;11;11;11;11;11;11;11;11;11;11;11;11;11;11;11;11;11;11;11;11	1	1	1	1	1	0.0473988	0.0923428	-0.0832635	0.477885	0.138159	0.026021	0.0369464	0.212881
P33527;I3L4X2;A0A0A0MS99	ABCC1			Multidrug resistance-associated protein 1	TYQVAHMK(1)SK	496	496;395;170	1	0.999985	1	0.999983	1	0.0913952	0.429964	0.0473988	0.0360461	-0.097965	-0.170475	0.0158543	0.120374
Q9BYC9	MRPL20	Known mitochondrial		39S ribosomal protein L20, mitochondrial	TFK(1)SLAALASR	114	114	1	1	1	1	1	-0.47688	0.0661236	0.205017	0.333309	0.216238	-0.298886	0.0157497	0.0564356
O14828	SCAMP3			Secretory carrier-associated membrane protein 3	K(1)LSPTEPK	74	74	1	1	1	1	1	-0.207944	0.0560285	0.101381	0.408712	0.128953	0.10916	0.0153406	0.199835
Q13308;H0Y8F1;C9JQR6	PTK7			Inactive tyrosine-protein kinase 7	LK(1)SQPLSTK	898	898;193;166	1	0.999998	1	1	1	-0.0218483	0.415326	-0.0219801	0.598079	0.0698396	0.209266	0.00932328	0.416263
P62979;P0CG48;F5GYU3;Q96C32;Q5PY61;J3QKN0;F5GXK7;F5H747;F5H388;B4DV12;F5H265;F5H2Z3;F5H6Q2;J3QTR3;J3QS39;P62987;P0CG47;Q49A90;M0R1V7;F5GZ39;M0R2S1;M0R1M6;A0A2R8Y422	RPS27A;UBC;UBB;UBA52			Ubiquitin-40S ribosomal protein S27a;Ubiquitin;40S ribosomal protein S27a;Polyubiquitin-C;Ubiquitin;Ubiquitin-60S ribosomal protein L40;Ubiquitin;60S ribosomal protein L40;Polyubiquitin-B;Ubiquitin	LIFAGK(1)QLEDGR	48	48;48;48;48;48;48;48;48;48;48;48;48;48;48;48;48;48;48;48;48;30;23;48	1	1	1	1	1	-0.124283	0.127633	-0.0826981	0.259182	0.188021	0.0123541	0.000456781	0.136585
Q99808	SLC29A1			Equilibrative nucleoside transporter 1	AGK(1)EESGVSVSNSQPTNESHSIK	263	263	1	1	1	1	1	0.244522	0.140255	-0.209778	0.207893	-0.0820413	-0.0709514	-0.00284491	0.0972107
P50150	GNG4			Guanine nucleotide-binding protein G(I)/G(S)/G(O) subunit gamma-4	MK(1)EGMSNNSTTSISQAR	2	2	1	1	1	1	1	0.00259452	0.267236	0.228234	0.433814	-0.284897	0.397036	-0.00288828	0.367781
A0A087WVQ6;Q00610;J3KS13	CLTC	Predicted mitochondrial		Clathrin heavy chain;Clathrin heavy chain 1	AVNYFSK(0.998)VK(0.002)	1445	1445;1441;378	0.997586	0.997586	0.881757	0.857303	1	0.313478	0.36233	-0.387676	-0.113801	-0.0277485	-0.285003	-0.00577752	0.014541
Q96DA2	RAB39B			Ras-related protein Rab-39B	HEAEK(1)LAAAYGMK	140	140	1	1	0.999983	1	1	-0.18349	-0.689381	0.03492	-0.246738	0.092884	-0.550381	-0.0137371	-0.483474
H0Y3H2;Q99758	ABCA3			ATP-binding cassette sub-family A member 3	AVAGK(1)EEEDSDPEK(1)ALR	445	445;503	1	1	1	1	1;2	-0.163171	-0.10166	-0.0130285	0.0597706	0.109962	0.086512	-0.0177724	0.0172378
Q4V9L6	TMEM119			Transmembrane protein 119	QLQADILAATQNLK(1)SPTR	184	184	1	1	1	1	1	0.268554	-0.0161035	-0.0707998	0.0957219	-0.33408	-0.187625	-0.0242475	-0.0313317
Q9H0M0	WWP1			NEDD4-like E3 ubiquitin-protein ligase WWP1	SSSAFEAAK(1)SR	328	328	1	1	1	1	1	0.182565	0.391108	-0.162848	-0.158397	-0.118241	0.239154	-0.0245068	0.175352
Q5SPY9;Q9NQX5	NPDC1			Neural proliferation differentiation and control protein 1	LTQK(1)ADYATAK	296	296;218	1	1	1	1	1	-0.101381	0.134221	0.19862	-0.138902	-0.205613	-0.224756	-0.0257595	-0.0682161
P68363;Q71U36;P0DPH8;P0DPH7;Q6PEY2	TUBA1B;TUBA1A;TUBA3E			Tubulin alpha-1B chain;Tubulin alpha-1A chain;Tubulin alpha-3E chain	TIGGGDDSFNTFFSETGAGK(1)HVPR	60	60;60;60;60;60	1	1	1	1	1	-0.37662	-0.352603	0.0792928	-0.121487	0.16221	-0.45419	-0.0263324	-0.302624
P62979;P0CG48;F5GYU3;Q96C32;Q5PY61;J3QKN0;F5GXK7;F5H747;F5H388;B4DV12;F5H265;F5H2Z3;F5H6Q2;J3QTR3;J3QS39;P62987;P0CG47;Q49A90;M0R1V7;F5GZ39;J3QSA3	RPS27A;UBC;UBB;UBA52			Ubiquitin-40S ribosomal protein S27a;Ubiquitin;40S ribosomal protein S27a;Polyubiquitin-C;Ubiquitin;Ubiquitin-60S ribosomal protein L40;Ubiquitin;60S ribosomal protein L40;Polyubiquitin-B;Ubiquitin	MQIFVK(1)TLTGK	6	6;6;6;6;6;6;6;6;6;6;6;6;6;6;6;6;6;6;6;6;6	0.999996	0.999996	0.999982	0.999989	1	0.0301242	0.644502	-0.230567	0.888227	0.090718	-0.00585478	-0.0299808	0.555833
A0A087WWD4;P13591;A0A087WTF6;A0A087WX77;A0A087WV75;A0A0D9SF98;A0A087WWJ5;A0A0D9SF30	NCAM1			Neural cell adhesion molecule 1	TVPNDATQTK(0.998)ENESK(0.002)A	878	878;852;842;852;878;351;366;462	0.998431	0.927192	0.994994	0.998431	1	0.153027	-0.073029	-0.265587	0.211511	-0.0169499	0.00590296	-0.033038	0.0531762
C9JH25	PRRT4			Proline-rich transmembrane protein 4	RAGAPLGGSGFK(1)GATPLPQGR	536	536	1	1	1	1	1	-0.563262	-0.719162	-0.160266	-0.259426	0.416624	-0.147474	-0.0457143	-0.354944
E1P5H9;Q96BD0	SLCO4A1			Solute carrier organic anion transporter family member 4A1	AAEMHQLK(1)DSSR	353	353;353	1	1	1	1	1	-0.356384	-0.82987	0.0873271	0.104605	0.0874628	-0.477583	-0.0459179	-0.348647
P57103	SLC8A3	Known mitochondrial		Sodium/calcium exchanger 3	K(1)LTMEEEEAK	641	641	1	1	1	1	1	-0.290092	-0.725088	-0.192563	-0.0244579	0.271187	-0.938929	-0.0490589	-0.507877
B4DGL8;A0A087WW65;O75027;A0A2R8Y473;H7BXK9;Q9NP58	ABCB7;ABCB6	Known mitochondrial		ATP-binding cassette sub-family B member 7, mitochondrial;ATP-binding cassette sub-family B member 6, mitochondrial	GLK(1)LSGGEK	574	582;569;608;609;574;726	1	1	0.999939	0.999991	1	-0.188973	-0.143389	0.0136409	0.173383	0.013498	-0.0862623	-0.0508361	-0.0120486
H0Y3H2;Q99758	ABCA3			ATP-binding cassette sub-family A member 3	EEEDSDPEK(1)ALR	454	454;512	1	1	1	1	1;2	-0.116817	-0.219623	-0.192035	-0.197335	0.131458	-0.03851	-0.0524012	-0.149542
Q9BTU6;E9PAM4	PI4K2A			Phosphatidylinositol 4-kinase type 2-alpha	DTDWVVVK(1)EPVIK	336	336;306	0.999973	0.999949	0.999973	0.9845	1	-0.373252	-0.0955737	0.109561	0.1129	0.0529723	-0.166373	-0.0547219	-0.0447467
F2Z307;O95670;O75348	ATP6V1G2-DDX39B;ATP6V1G2;ATP6V1G1			V-type proton ATPase subunit G 2;V-type proton ATPase subunit G 1	ASQSQGIQQLLQAEK(1)R	16	16;16;16	1	1	1	1	1	-0.518288	-0.013043	0.251931	0.188274	-0.00569545	-0.459774	-0.0563612	-0.070209
E5RIP1;E5RJX2;P60866	RPS20			40S ribosomal protein S20	AFK(1)DTGK(1)TPVEPEVAIHR	4	4;4;4	1	1	0.989586	0.988708	1;2	-0.540862	0.48656	0.110096	0.439144	0.159371	0.106348	-0.0571615	0.353662
P43007	SLC1A4			Neutral amino acid transporter A	VEAIPNCK(1)SEEETSPLVTHQNPAGPVASAPELESK	501	501	0.999999	0.999903	0.99994	0.999999	1	0.218347	-0.662848	-0.603577	-1.10488	0.0835197	-0.311399	-0.0583328	-0.657119
C9JNK6;C9JAZ1;O75431	MTX2	Known mitochondrial		Metaxin-2	VK(1)NYSNLLAFCR	181	181;214;237	1	1	1	1	1	-0.158027	0.188148	-0.255632	0.185105	0.194465	-0.867726	-0.0598107	-0.0871151
A0A0G2JQD0;P48449	LSS	Predicted mitochondrial		Lanosterol synthase	LSQVPDNPPDYQK(1)YYR	249	249;432	1	1	1	1	1	-0.170199	-0.0435716	0.0261627	0.256648	-0.046921	-0.192134	-0.0613905	0.0192322
Q99808	SLC29A1			Equilibrative nucleoside transporter 1	LEGPGEQETK(0.999)LDLISK(0.001)	249	249	0.999232	0.989028	0.972037	0.999232	1	-0.0323887	0.138683	-0.289545	0.123931	0.107554	-0.0226248	-0.0622237	0.0818123
E7EQY1;Q96C01;C9JF51	FAM136A	Known mitochondrial		Protein FAM136A	CSASCCEDSQASMK(1)QVHQCIER	155	155;48;118	1	1	1	1	1	-0.0683018	-0.188989	-0.239651	0.143393	0.10017	-0.709977	-0.0626004	-0.210312
O14828	SCAMP3			Secretory carrier-associated membrane protein 3	NYGSYSTQASAAAATAELLK(0.863)K(0.137)	101	101	0.862706	0.862706	0.5	0.708712	1	-0.35404	0.0467006	-0.141748	0.100574	0.219339	-0.262382	-0.0724777	-0.0297304
F8W8I7;F5H6V0;F5H497;F5GWA4;Q9H3F6	KCTD10			BTB/POZ domain-containing adapter for CUL3-mediated RhoA degradation protein 3	TTSFK(1)GTSPSSK	25	25;25;25;22;25	1	0.999997	0.999487	1	1	-0.0695881	0.126444	-0.196789	0.193835	0.0357647	0.246834	-0.0737475	0.189877
P30153;C9J9C1;B3KQV6;P30154	PPP2R1A;PPP2R1B			Serine/threonine-protein phosphatase 2A 65 kDa regulatory subunit A alpha isoform;Serine/threonine-protein phosphatase 2A 65 kDa regulatory subunit A beta isoform	AAASK(1)LGEFAK	188	188;228;9;200	1	1	0.996872	0.999903	1	-0.222111	0.139993	-0.148177	0.197865	0.122341	-0.112194	-0.074912	0.081376
Q9H6A9	PCNXL3			Pecanex-like protein 3	TSRPPGPGLLSSEGPSGK(1)WSLGGR	1935	1935	1	1	1	1	1	-0.0452081	0.345169	-0.0277926	0.0261627	-0.186311	0.267835	-0.0847111	0.219339
Q5TIH2;O95562	SFT2D2			Vesicle transport protein SFT2B	K(1)VLSGQDTEDR	6	6;6	1	1	1	1	1	-0.0220241	-0.235212	-0.632853	-0.262884	0.249991	-0.0316364	-0.0898046	-0.172837
Q9UBI6	GNG12			Guanine nucleotide-binding protein G(I)/G(S)/G(O) subunit gamma-12	SSK(1)TASTNNIAQAR	4	4	1	1	1	1	1	-0.254702	0.465191	0.130272	0.572793	-0.252638	0.0735461	-0.114025	0.385965
P62979;P0CG48;F5GYU3;Q96C32;Q5PY61;J3QKN0;F5GXK7;F5H747;F5H388;B4DV12;F5H265;F5H2Z3;F5H6Q2;J3QTR3;J3QS39;P62987;P0CG47;Q49A90;M0R1V7;F5GZ39;M0R2S1;M0R1M6;A0A2R8Y422;J3QSA3	RPS27A;UBC;UBB;UBA52			Ubiquitin-40S ribosomal protein S27a;Ubiquitin;40S ribosomal protein S27a;Polyubiquitin-C;Ubiquitin;Ubiquitin-60S ribosomal protein L40;Ubiquitin;60S ribosomal protein L40;Polyubiquitin-B;Ubiquitin	IQDK(1)EGIPPDQQR	33	33;33;33;33;33;33;33;33;33;33;33;33;33;33;33;33;33;33;33;33;15;8;33;33	1	1	0.76451	0.5	1	0.183963	0.188907	-0.44385	0.18612	-0.160589	0.0630887	-0.11725	0.14722
P61006	RAB8A			Ras-related protein Rab-8A	LEGNSPQGSNQGVK(1)ITPDQQK	190	190	0.999788	0.998249	0.990362	0.999788	1	0.0604625	-0.0274985	0.0209111	-0.510663	-0.501913	0.167101	-0.118429	-0.09654
Q9HCM4	EPB41L5			Band 4.1-like protein 5	LK(1)QLEMENSPLLSPR	510	510	1	1	1	1	1;2	-0.0548568	-0.275385	0.115566	0.344601	-0.49354	-0.313872	-0.122193	-0.0486559
P68363;P68366;Q71U36;P0DPH8;P0DPH7	TUBA1B;TUBA4A;TUBA1A			Tubulin alpha-1B chain;Tubulin alpha-4A chain;Tubulin alpha-1A chain	QLFHPEQLITGK(1)EDAANNYAR	96	96;96;96;96;96	1	1	1	1	1	-0.51093	-0.341245	-0.0677574	-0.160992	0.136979	-0.907468	-0.122654	-0.436425
Q13505;A0A0C4DFQ1;H0Y6Y5	MTX1	Known mitochondrial		Metaxin-1	VHK(1)ISNPWQSPSGTLPALR	190	190;190;41	1	1	1	1	1	-0.330792	-0.0972858	-0.0330233	-0.0407046	-0.0300152	0.381505	-0.124545	0.0974625
H7BXK9;Q9NP58	ABCB6	Known mitochondrial		ATP-binding cassette sub-family B member 6, mitochondrial	AIQASLAK(1)VCANR	619	619;771	1	1	1	1	1	-0.303953	-0.207345	-0.14602	0.121281	0.0282862	-0.242226	-0.134176	-0.0999119
H7BXK9;Q9NP58	ABCB6	Known mitochondrial		ATP-binding cassette sub-family B member 6, mitochondrial	EAIIK(1)YQGLEWK	330	330;482	1	1	1	1	1	-0.305771	0.0545012	-0.221186	0.0227584	0.0809305	0.073409	-0.138934	0.050374
P48066	SLC6A11			Sodium- and chloride-dependent GABA transporter 3	ALPLGNGK(1)AAEEAR	13	13	1	1	1	1	1	0.147697	0.277152	-0.419507	0.012068	-0.224907	-0.0773454	-0.146068	0.0786098
E5RIP1;E5RJX2;P60866	RPS20			40S ribosomal protein S20	DTGK(1)TPVEPEVAIHR	8	8;8;8	1	1	1	0.5	1;2	-0.451761	0.435415	-0.24996	0.135272	0.137897	0.121811	-0.166843	0.238257
P00387;B1AHF3	CYB5R3	Known mitochondrial		NADH-cytochrome b5 reductase 3;NADH-cytochrome b5 reductase 3 membrane-bound form;NADH-cytochrome b5 reductase 3 soluble form	K(1)SNPIIR	164	164;141	1	1	0.778384	0.778384	1	0.515006	0.955536	-0.557603	0.0186342	-0.829562	-0.469749	-0.167512	0.292542
K7ERA1;K7EJN3;B4DR12;K7EIM7;K7EPJ5;O60291	MGRN1			E3 ubiquitin-protein ligase MGRN1	SPSLQSETVHYK(1)R	126	126;123;164;128;164;164	1	1	1	1	1	-0.714231	-0.0267194	-0.105365	0.0996319	0.153805	-0.0513095	-0.178099	0.00873069
A0A3B3IUB9;Q9NR09	BIRC6			Baculoviral IAP repeat-containing protein 6	GSSYK(1)LLVEQAK	2199	2199;2270	1	1	1	0.999997	1	-0.448922	0.0519985	-0.0407937	0.107554	-0.0967766	-0.213136	-0.184517	-0.0112196
Q9ULK5	VANGL2			Vang-like protein 2	VSGFK(1)VYSLGEENSTNNSTGQSR	306	306	1	1	1	1	1	-0.22169	-0.0778935	-0.198394	0.104873	-0.144265	0.0370307	-0.187751	0.0232979
A6NKG5	RTL1			Retrotransposon-like protein 1	VAEEILIK(1)GINAGQLPAPK	193	193	0.999997	0.997094	0.999997	0.997319	1	-0.444066	0.11836	-0.36125	0.0430645	0.162468	0.28558	-0.188392	0.152594
P55072	VCP			Transitional endoplasmic reticulum ATPase	ASGADSKGDDLSTAILK(0.878)QK(0.122)	18	18	0.878275	0.878275	0.777609	0.774665	1	-0.610764	0.026446	-0.109546	0.446044	0.049352	0.0483757	-0.197308	0.186881
H0Y8H1;Q9UKJ5	CHIC2			Cysteine-rich hydrophobic domain-containing protein 2	SIEK(1)LLEWENNR	89	89;117	1	1	1	1	1	-0.105334	-0.108363	-0.250903	0.0578315	-0.262227	-0.16869	-0.204366	-0.0698607
H0YDX2;H0YDT8;Q9NPA0	EMC7			ER membrane protein complex subunit 7	LFSSK(0.999)SSGK(0.001)	148	148;171;221	0.999441	0.999441	0.797157	0.996665	1	0.0315364	0.00302648	-0.284405	0.106482	-0.453222	-0.488046	-0.22118	-0.103824
Q7Z434	MAVS	Known mitochondrial		Mitochondrial antiviral-signaling protein	AGMVPSK(1)VPTSMVLTK	362	362	0.999887	0.999887	0.999658	0.999873	1	0.350384	-0.0209844	-0.578133	-0.576304	-0.684086	-0.794507	-0.224806	-0.426121
Q13505	MTX1	Known mitochondrial		Metaxin-1	EK(1)YNADYDLSAR	227	227	1	1	1	1	1	-0.285478	0.374956	-0.461223	0.469678	0.0147838	-0.0701181	-0.230431	0.276659
P61981	YWHAG			14-3-3 protein gamma;14-3-3 protein gamma, N-terminally processed	VDREQLVQK(1)AR	10	10	1	1	1	1	1	-0.182508	0.219091	-0.372655	0.519743	-0.150978	0.137635	-0.232108	0.301705
A0A140T9I0;A0A140T9X5;A0A140T913;Q09160;P30447;P10316;P05534;P01892;P01891	HLA-A			HLA class I histocompatibility antigen, A-80 alpha chain;HLA class I histocompatibility antigen, A-23 alpha chain;HLA class I histocompatibility antigen, A-69 alpha chain;HLA class I histocompatibility antigen, A-24 alpha chain;HLA class I histocompatibility antigen, A-2 alpha chain;HLA class I histocompatibility antigen, A-68 alpha chain	K(1)GGSYSQAASSDSAQGSDVSLTACK	340	340;346;346;340;340;340;340;340;340	1	1	1	1	1	-0.568794	0.0538064	-0.024766	0.851999	-0.160073	-0.222313	-0.233255	0.302637
P19367;B1AR63	HK1	Known mitochondrial		Hexokinase-1;Hexokinase	LLNK(1)AIKK	191	191;190	1	0.999999	1	1	1;2	-0.650001	-0.0785941	-0.788141	0.251931	0.402286	0.316725	-0.241287	0.17346
A0A0U1RQC1;H0YMA4;A0A0U1RQM0;Q15004	KIAA0101			PCNA-associated factor	K(1)VLGSSTSATNSTSVSSR	24	24;24;24;24	1	1	1	1	1	-0.91232	-0.526182	-0.34661	-0.291804	0.25882	0.565305	-0.254829	-0.00434906
Q96CS3	FAF2			FAS-associated factor 2	AHPVFYQGTYSQALNDAK(1)R	167	167	1	1	1	1	1	-0.310558	0.310922	-0.582577	0.240498	0.0551957	-0.384659	-0.255494	0.0876258
C9JH25	PRRT4			Proline-rich transmembrane protein 4	LSPGHAAPLLPGGWVTGPPDK(1)EPLGSAIAR	660	660	1	1	1	1	1	-0.401025	-0.889263	-0.516904	-0.695793	0.013498	-0.179907	-0.28303	-0.556379
Q9ULK5	VANGL2			Vang-like protein 2	RLQEEEQK(1)NPR	379	379	1	1	1	1	1	-0.398779	-0.131424	-0.1741	0.162339	-0.297023	0.470094	-0.287037	0.187865
P21397	MAOA	Known mitochondrial		Amine oxidase [flavin-containing] A	VTEK(1)DIWVQEPESK	469	469	1	1	1	1	1	-0.190207	0.973281	-0.797614	0.837863	-0.0191704	-0.17015	-0.298921	0.628991
Q9NVJ2	ARL8B	Predicted mitochondrial		ADP-ribosylation factor-like protein 8B	DLPNALDEK(1)QLIEK	141	141	1	0.999999	1	0.999995	1	-0.936608	-1.15393	-0.229298	-0.181313	-0.004928	-0.662049	-0.338798	-0.611697
P62979;P0CG48;F5GYU3;Q96C32;Q5PY61;J3QKN0;F5GXK7;F5H747;F5H388;B4DV12;F5H265;F5H2Z3;F5H6Q2;J3QTR3;J3QS39;P62987;P0CG47;Q49A90;M0R1V7;F5GZ39;M0R2S1;M0R1M6;A0A2R8Y422;J3QSA3	RPS27A;UBC;UBB;UBA52			Ubiquitin-40S ribosomal protein S27a;Ubiquitin;40S ribosomal protein S27a;Polyubiquitin-C;Ubiquitin;Ubiquitin-60S ribosomal protein L40;Ubiquitin;60S ribosomal protein L40;Polyubiquitin-B;Ubiquitin	AK(1)IQDKEGIPPDQQR	29	29;29;29;29;29;29;29;29;29;29;29;29;29;29;29;29;29;29;29;29;11;4;29;29	1	0.999996	1	0.999988	1	-0.326932	0.205768	-0.443419	0.109026	-0.254788	-0.0431256	-0.339631	0.0941685
Q9ULK5	VANGL2			Vang-like protein 2	LSEEFVDPK(1)SHK	507	507	0.999759	0.981965	0.98355	0.999759	1	-0.504509	-0.0107883	-0.227895	0.154194	-0.300981	-0.0473831	-0.339783	0.034704
O94826	TOMM70A	Known mitochondrial		Mitochondrial import receptor subunit TOM70	YGLK(1)PPTL	604	604	1	0.974668	1	1	1	-0.406866	0.418676	-0.492992	0.549127	-0.173352	-0.201029	-0.351326	0.290751
E7ESK6;E9PBI9;P34741	SDC2			Syndecan;Syndecan-2	KPSSAAYQK(1)APTK	157	157;164;193	0.999989	0.999989	0.999716	0.999979	1;2	-0.428411	-0.578672	-0.892392	-0.546646	0.0970714	-0.330883	-0.351443	-0.481136
P48029	SLC6A8			Sodium- and chloride-dependent creatine transporter 1	K(1)GPLIAPGPDGAPAKGDGPVGLGTPGGR	19	19	0.999999	0.999999	0.996738	0.999932	1	-0.235314	0.233275	-0.765253	0.0648829	-0.142083	-0.193123	-0.355953	0.0455408
J3KQ48;Q9Y3E5	PTRH2	Known mitochondrial		Peptidyl-tRNA hydrolase 2, mitochondrial	GK(1)VAAQCSHAAVSAYK	82	82;81	1	0.999998	0.999992	1	1	-0.205464	0.804962	-0.49419	0.429214	-0.406732	-0.239328	-0.363673	0.393504
J3QR09;J3KTE4;P84098	RPL19			Ribosomal protein L19;60S ribosomal protein L19	LQAK(1)KEEIIK	180	177;178;180	0.999867	0.99126	0.999867	0.975784	1	-0.0541077	-0.575078	-0.496427	-0.361861	-0.615154	-1.3305	-0.367788	-0.699747
P08183	ABCB1			Multidrug resistance protein 1	YNK(1)NLEEAKR	279	279	1	1	1	0.999974	1	-0.528573	-0.345564	-0.695699	-0.131376	0.0117819	0.0301242	-0.371553	-0.140794
J3KPY9;P58335	ANTXR2			Anthrax toxin receptor 2	EEEEEPLPTK(0.998)K(0.002)	294	294;371	0.998253	0.97767	0.970207	0.998253	1	-0.169339	0.088413	-1.01663	-0.564884	-0.12584	0.169155	-0.383335	-0.0671275
Q32Q12;J3KPD9;P22392;E7ERL0;P15531;O60361	NME1-NME2;NME2;NME1;NME2P1			Nucleoside diphosphate kinase;Nucleoside diphosphate kinase B;Nucleoside diphosphate kinase A;Putative nucleoside diphosphate kinase	VMLGETNPADSK(1)PGTIR	125	125;100;100;125;100;85	1	1	1	1	1	-0.224098	0.151989	-0.53778	-0.134715	-0.447269	-0.337594	-0.396948	-0.092694
J3KQI6;Q9BX79;I3L2B6	STRA6			Stimulated by retinoic acid gene 6 protein homolog	DSMAK(1)GARPGASR	618	618;626;245	1	1	1	1	1	-0.342159	-0.379958	-0.563774	0.104202	-0.314715	-0.344062	-0.402652	-0.189253
O43795;E9PDF6	MYO1B			Unconventional myosin-Ib	IKDK(1)NELK	303	303;303	0.999992	0.999754	0.993082	0.999992	1	0.0395596	0.325732	-0.880338	-0.262798	-0.52849	-0.659404	-0.405885	-0.141404
E5RI99;P62888;E5RJH3;A0A0C4DH44	RPL30	Predicted mitochondrial		60S ribosomal protein L30	SGK(1)YVLGYK	26	26;26;26;26	1	0.964785	0.999998	1	1	-1.01482	-0.0548868	-0.125431	-0.100283	-0.231244	-0.169842	-0.406394	-0.107565
M0QXM4;Q15758	SLC1A5			Amino acid transporter;Neutral amino acid transporter B(0)	HYRGPAGDATVASEK(1)ESVM	361	361;537	1	1	1	1	1	-0.446089	0.0592168	-0.565353	0.6054	-0.269425	0.518837	-0.421805	0.41363
Q9BRX8	FAM213A	Predicted mitochondrial		Redox-regulatory protein FAM213A	MIK(1)PQTLASEKK	220	220	1	0.765667	0.999238	1	1	-0.44283	0.202637	-0.448528	0.562963	-0.375815	-0.409738	-0.422011	0.172428
Q9NZ45	CISD1	Known mitochondrial		CDGSH iron-sulfur domain-containing protein 1	IVHAFDMEDLGDK(1)AVYCR	68	68	1	1	1	1	1;2	-0.178306	0.887993	-0.826079	0.226755	-0.344209	-0.268626	-0.424339	0.360237
Q96BM9	ARL8A			ADP-ribosylation factor-like protein 8A	DLPGALDEK(1)ELIEK	141	141	0.999946	0.99892	0.999946	0.992814	1	-0.855719	-1.16777	-0.291274	-0.243079	-0.221522	-0.808968	-0.429582	-0.689008
K7ESP4;Q8WVC6	DCAKD	Predicted mitochondrial		Dephospho-CoA kinase domain-containing protein	HVLDNSGEWSVTK(1)R	186	186;186	1	1	1	1	1	-0.640974	-0.0845632	-0.713687	-0.529552	-0.0848233	-1.10476	-0.451438	-0.51401
A0A494C189;Q71UI9;P0C0S5	H2AFV;H2AFZ			Histone H2A.V;Histone H2A.Z	SLIGK(1)K(1)GQQK	120	120;121;121	1	0.999999	1	1	1;2	-1.61666	-0.856084	-1.0945	-0.179694	0.423524	0.259182	-0.490328	-0.188726
P63092;A0A0A0MR13;Q5JWD1	GNAS			Guanine nucleotide-binding protein G(s) subunit alpha isoforms short	GCLGNSK(1)TEDQR	8	8;8;8	1	1	0.999999	0.999999	1	-0.249771	0.461529	-0.666897	0.468218	-0.593964	-0.238834	-0.491801	0.266169
P68363;Q71U36;P0DPH8;P0DPH7;Q6PEY2	TUBA1B;TUBA1A;TUBA3E			Tubulin alpha-1B chain;Tubulin alpha-1A chain;Tubulin alpha-3E chain	DVNAAIATIK(0.988)TK(0.012)R	336	336;336;336;336;336	0.987759	0.981996	0.987759	0.982564	1	-0.610918	-0.455	-0.618229	-0.013043	-0.283264	-0.719733	-0.495478	-0.366045
O95140	MFN2	Known mitochondrial		Mitofusin-2	IK(1)QITEEVER	420	420	1	1	1	1	1	-0.622932	-0.199537	-0.758697	-0.0258672	-0.203186	-0.67367	-0.508397	-0.27464
P57053;O60814;P58876;U3KQK0;Q99880;Q99879;Q99877;P62807;Q16778;Q93079;Q5QNW6	H2BFS;HIST1H2BK;HIST1H2BD;HIST1H2BN;HIST1H2BL;HIST1H2BM;HIST1H2BC;HIST2H2BE;HIST1H2BH;HIST2H2BF			Histone H2B type F-S;Histone H2B type 1-K;Histone H2B type 1-D;Histone H2B;Histone H2B type 1-L;Histone H2B type 1-M;Histone H2B type 1-N;Histone H2B type 1-C/E/F/G/I;Histone H2B type 2-E;Histone H2B type 1-H;Histone H2B type 2-F	VLK(1)QVHPDTGISSK	47	47;47;47;47;47;47;47;47;47;47;47	0.999959	0.999835	0.991334	0.999959	1	-1.34304	-0.247508	-0.844717	-0.10262	0.199625	0.502534	-0.514979	0.0887703
Q9NZ45	CISD1	Known mitochondrial		CDGSH iron-sulfur domain-containing protein 1	HNEETGDNVGPLIIK(0.869)K(0.131)	104	104	0.869102	0.797971	0.679578	0.869102	1	0.0738202	1.09646	-1.58506	0.15069	-0.498403	-0.386582	-0.518908	0.419841
Q8NBX0	SCCPDH	Known mitochondrial		Saccharopine dehydrogenase-like oxidoreductase	TK(1)LIDRLNK	409	409	0.999999	0.956216	0.999995	0.999999	1	-1.08464	-0.281351	-0.533932	-0.10355	-0.122648	-0.593137	-0.527907	-0.312067
P56937	HSD17B7			3-keto-steroid reductase	VTIQK(1)TDNQAR	329	329	1	1	1	1	1	-0.832822	0.0899049	-0.570486	0.0805212	-0.297928	0.204015	-0.550578	0.125916
J3KQI6;Q9BX79;I3L2B6	STRA6			Stimulated by retinoic acid gene 6 protein homolog	TMAAPQDSLRPGEEDEGMQLLQTK(0.999)DSMAK(0.001)	613	613;621;240	0.998532	0.995963	0.991785	0.998532	1	-0.573939	-0.471909	-0.671187	-0.104527	-0.428042	-0.492363	-0.554245	-0.344966
P00387;B1AHF3	CYB5R3	Known mitochondrial		NADH-cytochrome b5 reductase 3;NADH-cytochrome b5 reductase 3 membrane-bound form;NADH-cytochrome b5 reductase 3 soluble form	VYFK(1)DTHPKFPAGGK	115	115;92	1	0.999999	1	1	1	-0.678534	-0.03811	-0.893598	-0.0154179	-0.213588	-0.74916	-0.566713	-0.229805
E7ETZ0;E7EMB3;G3V361;Q96HY3;P0DP25;P0DP24;P0DP23;H0Y7A7	CALM1;CALM2				VFDK(1)DGNGYISAAELR	95	96;142;59;59;95;95;95;133	1	1	1	1	1	-0.840655	-0.225363	-0.403237	0.265317	-0.529343	-0.110075	-0.57962	-0.00780199
P12004	PCNA			Proliferating cell nuclear antigen	DLSHIGDAVVISCAK(1)DGVK	164	164	0.99986	0.999041	0.99986	0.994241	1	-1.03878	-0.594661	-0.918769	-0.349548	-0.0721187	0.0332292	-0.60901	-0.280259
Q8IWA4;H7C5H5	MFN1	Known mitochondrial		Mitofusin-1	MIVSSTSANCSHQVK(1)QQIATTFAR	670	670;422	1	1	1	1	1	-0.723134	0.00891709	-1.00535	-0.0434675	-0.246652	-0.395492	-0.623873	-0.132499
P21397	MAOA	Known mitochondrial		Amine oxidase [flavin-containing] A	K(0.009)K(0.991)ICELYAK	372	372	0.991084	0.98099	0.991084	0.986364	1	-0.233566	0.382612	-1.22304	0.315334	-0.58422	-0.333153	-0.62451	0.155663
P19367;B1AR63	HK1	Known mitochondrial		Hexokinase-1;Hexokinase	ASGVEGADVVK(1)LLNK	187	187;186	0.999996	0.999996	0.999937	0.993091	1;2	-0.731087	0.0926134	-0.859012	0.158337	-0.369203	-0.367378	-0.637865	-0.0205892
Q8NBU5	ATAD1	Known mitochondrial		ATPase family AAA domain-containing protein 1	MPTRFHINQPALK(1)QR	263	263	1	1	1	1	1	-0.861998	-0.27073	-0.623087	0.0518593	-0.52531	-0.348519	-0.663313	-0.178486
P16104;Q96QV6	H2AFX;HIST1H2AA			Histone H2AX;Histone H2A type 1-A	K(1)TSATVGPK	120	120;120	1	1	1	0.999987	1	-1.33457	-0.58316	-0.850246	0.0833836	-0.13106	0.398788	-0.686282	0.0216692
H7C231;H7BZ37;H7C2V9;A6NE70;A0A075B6Q3;Q6W2J9	BCOR;BCORL1			BCL-6 corepressor	RLIVNK(1)NAGETLLQR	155	155;133;330;303;1093;1460	1	1	1	1	1	-1.53965	-0.74916	-1.03068	-0.2508	0.00460925	0.368265	-0.707886	-0.138082
O95140	MFN2	Known mitochondrial		Mitofusin-2	QLELLAQDYK(1)LR	416	416	1	1	1	1	1	-0.881002	-0.16558	-0.967025	0.0182069	-0.413903	-0.234211	-0.732852	-0.123214
Q14699;G3XAJ6;C9JHG2	RFTN1			Raftlin	K(1)IQEAASQGLK	147	147;111;147	1	1	1	1	1	-0.510745	-0.0377101	-1.28167	-0.187214	-0.566464	-0.222936	-0.746253	-0.147032
B9A067;Q16891;C9J406;H7C463;A0A087WYS0;D6RAW4	IMMT	Known mitochondrial		MICOS complex subunit MIC60	ESK(1)QPASQLQK	122	122;122;35;20;122;122	1	1	1	1	1	-0.872367	-1.01756	-1.24325	-0.644037	-0.290586	-0.886593	-0.748037	-0.841008
O94826	TOMM70A	Known mitochondrial		Mitochondrial import receptor subunit TOM70	WK(1)EVAQDCTK	170	170	1	1	1	1	1	-0.961873	-0.143309	-1.08773	0.182438	-0.352013	-0.581799	-0.76335	-0.147538
Q12809	KCNH2			Potassium voltage-gated channel subfamily H member 2	TDK(1)DTEQPGEVSALGPGR	897	897	1	1	1	1	1	-0.730225	-0.800023	-1.21531	-0.48661	-0.456247	-0.755576	-0.767446	-0.673961
A0A494C189;Q71UI9;P0C0S5	H2AFV;H2AFZ			Histone H2A.V;Histone H2A.Z	SLIGK(1)K(1)GQQK	121	121;122;122	1	0.999992	1	1	1;2	-1.61666	-0.856084	-0.65499	-0.0187903	-0.374318	0.235359	-0.791991	-0.143102
O14495	PPAP2B			Lipid phosphate phosphohydrolase 3	MQNYK(1)YDK	5	5	0.999974	0.999974	0.999343	0.99862	1	-0.351571	0.45386	-1.01529	-0.412769	-1.14858	-0.213638	-0.794582	-0.00808245
P19367;B1AR63;B1AR62	HK1	Known mitochondrial		Hexokinase-1;Hexokinase	SIPDGSEK(1)GDFIALDLGGSSFR	77	77;76;65	1	1	1	1	1	-0.907603	-0.0358158	-1.22321	0.115832	-0.425443	-0.851652	-0.814336	-0.199128
Q9NUQ2	AGPAT5	Known mitochondrial		1-acyl-sn-glycerol-3-phosphate acyltransferase epsilon	GLAVLK(1)HVLTPR	201	201	1	1	1	1	1	-0.938238	-0.210312	-1.14191	-0.187066	-0.45413	-0.781826	-0.815208	-0.368123
P00387;B1AHF3	CYB5R3	Known mitochondrial		NADH-cytochrome b5 reductase 3;NADH-cytochrome b5 reductase 3 membrane-bound form;NADH-cytochrome b5 reductase 3 soluble form	FAIRPDK(0.998)K(0.002)	163	163;140	0.997795	0.997795	0.993603	0.995699	1	-0.800928	0.0524159	-1.03866	-0.139871	-0.656285	-0.683762	-0.823447	-0.224801
P57053;O60814	H2BFS;HIST1H2BK			Histone H2B type F-S;Histone H2B type 1-K	HAVSEGTK(1)AVTK	117	117;117	1	1	0.999951	0.990245	1	-1.21625	-0.561899	-1.20373	-0.411714	-0.267965	0.426748	-0.823643	-0.113338
P58876;U3KQK0;Q99880;Q99879;Q99877;P62807;Q16778;Q93079;Q5QNW6	HIST1H2BD;HIST1H2BN;HIST1H2BL;HIST1H2BM;HIST1H2BC;HIST2H2BE;HIST1H2BH;HIST2H2BF			Histone H2B type 1-D;Histone H2B;Histone H2B type 1-L;Histone H2B type 1-M;Histone H2B type 1-N;Histone H2B type 1-C/E/F/G/I;Histone H2B type 2-E;Histone H2B type 1-H;Histone H2B type 2-F	HAVSEGTK(1)AVTK	117	117;117;117;117;117;117;117;117;117	1	1	0.999951	0.990245	1	-1.21625	-0.561899	-1.20373	-0.411714	-0.267965	0.426748	-0.823643	-0.113338
Q8IWA4;H7C5H5	MFN1	Known mitochondrial		Mitofusin-1	NQMNLLTLDVK(0.982)K(0.876)K(0.142)	396	396;259	0.87611	0.87611	0.613604	0.840538	1;2	-0.987818	-0.464922	-0.90736	0.0368901	-0.625333	-0.25739	-0.83164	-0.213677
Q16777	HIST2H2AC			Histone H2A type 2-C	VTIAQGGVLPNIQAVLLPK(0.093)K(0.093)TESHK(0.814)	125	125	0.814342	0.814342	0.764395	0.521867	1	-1.29729	-0.662232	-1.18922	-0.467354	-0.259893	0.215741	-0.836003	-0.25355
O95140	MFN2	Known mitochondrial		Mitofusin-2	K(1)IEVLDSLQSK	720	720	1	1	1	1	1	-0.985816	-0.313836	-1.07936	-0.196426	-0.516429	-0.652788	-0.838839	-0.375035
Q8IWA4;H7C5H5	MFN1	Known mitochondrial		Mitofusin-1	IK(1)EVTEEVANK	399	399;262	1	1	1	1	1	-0.894671	-0.113926	-0.898942	-0.032979	-0.776133	-0.728789	-0.855449	-0.260221
Q9NVH0	EXD2	Known mitochondrial		Exonuclease 3'-5' domain-containing protein 2	VLEK(1)CQGVVDIPFR	283	283	1	1	1	1	1	-0.736581	-0.322108	-1.20337	0.310689	-0.693574	-0.898457	-0.860103	-0.21946
Q8IWA4;H7C5H5	MFN1	Known mitochondrial		Mitofusin-1	NQMNLLTLDVK(1)K	395	395;258	0.999619	0.999619	0.894478	0.921684	1;2	-1.0004	-0.297112	-0.863966	0.0440443	-0.764641	-0.253739	-0.873115	-0.160793
Q32Q12;J3KPD9;P22392;O60361;F6XY72	NME1-NME2;NME2;NME2P1			Nucleoside diphosphate kinase;Nucleoside diphosphate kinase B;Putative nucleoside diphosphate kinase	ASEEHLK(1)QHYIDLK	189	189;164;49;34;49	1	1	0.999245	1	1	-0.591592	0.00331439	-1.21618	-0.27514	-0.903306	-0.725017	-0.88125	-0.301835
P57053;O60814;P62807;Q16778	H2BFS;HIST1H2BK;HIST1H2BC;HIST2H2BE			Histone H2B type F-S;Histone H2B type 1-K;Histone H2B type 1-C/E/F/G/I;Histone H2B type 2-E	PEPAK(1)SAPAPK	6	6;6;6;6	0.999913	0.993137	0.999913	0.956084	1	-1.57012	-0.787767	-1.01949	-0.242789	-0.386996	0.131194	-0.911596	-0.251796
P21796	VDAC1	Known mitochondrial		Voltage-dependent anion-selective channel protein 1	NVNAGGHK(1)LGLGLEFQA	274	274	1	1	1	1	1	-0.724635	-0.153848	-1.47297	-0.403351	-0.670796	-0.631802	-0.912718	-0.383128
P45880	VDAC2	Known mitochondrial		Voltage-dependent anion-selective channel protein 2	SINAGGHK(1)VGLALELEA	285	285	1	1	1	1	1	-0.811472	-0.170605	-1.50594	-0.621222	-0.591006	-0.896549	-0.91977	-0.531323
O94826	TOMM70A	Known mitochondrial		Mitochondrial import receptor subunit TOM70	YK(1)NREPLMPSPQFIK	245	245	1	1	0.999999	1	1	-1.25874	-0.201808	-1.04952	-0.0448211	-0.551416	-0.457851	-0.921946	-0.224913
O94826	TOMM70A	Known mitochondrial		Mitochondrial import receptor subunit TOM70	AAAFEQLQK(1)WK	168	168	0.999994	0.981141	0.964565	0.999994	1	-1.04365	-0.249514	-1.22263	-0.0588937	-0.608166	-0.714018	-0.934538	-0.315451
Q9P0M6	H2AFY2			Core histone macro-H2A.2	IHPELLAK(0.994)K(0.006)	116	116	0.993516	0.993516	0.98375	0.5	1	-1.46973	-0.589854	-1.2097	-0.209245	-0.390264	0.26135	-0.94675	-0.137119
A0A0U1RR32;A0A0U1RRH7;Q99878;Q96KK5;Q6FI13;P20671;P0C0S8;Q9BTM1;H0YFX9	HIST1H2AJ;HIST1H2AH;HIST2H2AA3;HIST1H2AD;HIST1H2AG;H2AFJ			Histone H2A type 1-J;Histone H2A type 1-H;Histone H2A type 2-A;Histone H2A type 1-D;Histone H2A type 1;Histone H2A.J;Histone H2A	VTIAQGGVLPNIQAVLLPK(0.938)K(0.062)TESHHK(0.001)	119	119;119;119;119;119;119;119;119;82	0.93779	0.910658	0.93779	0.788692	1	-1.25515	-0.77769	-1.28465	-0.294986	-0.472629	0.126973	-0.952629	-0.268597
Q93077;Q7L7L0;P04908	HIST1H2AC;HIST3H2A;HIST1H2AB			Histone H2A type 1-C;Histone H2A type 3;Histone H2A type 1-B/E	VTIAQGGVLPNIQAVLLPK(0.938)K(0.062)TESHHK(0.001)	119	119;119;119	0.93779	0.910658	0.93779	0.788692	1	-1.25515	-0.77769	-1.28465	-0.294986	-0.472629	0.126973	-0.952629	-0.268597
O94826	TOMM70A	Known mitochondrial		Mitochondrial import receptor subunit TOM70	ATFYLLIGNANAAK(0.994)PDLDK(0.006)VISLK	349	349	0.99363	0.760524	0.956944	0.99363	1	-1.44113	-0.520914	-0.86095	-0.584761	-0.717643	-1.22813	-0.9743	-0.744552
A0A0U1RR32;A0A0U1RRH7;Q99878;Q96KK5;Q6FI13;P20671;P0C0S8;Q9BTM1;H0YFX9	HIST1H2AJ;HIST1H2AH;HIST2H2AA3;HIST1H2AD;HIST1H2AG;H2AFJ			Histone H2A type 1-J;Histone H2A type 1-H;Histone H2A type 2-A;Histone H2A type 1-D;Histone H2A type 1;Histone H2A.J;Histone H2A	VTIAQGGVLPNIQAVLLPK(0.074)K(0.885)TESHHK(0.041)	120	120;120;120;120;120;120;120;120;83	0.884775	0.884775	0.584321	0.596825	1	-1.2917	-0.742869	-1.4981	-0.441556	-0.457296	0.157561	-1.00884	-0.292599
P19367	HK1	Known mitochondrial		Hexokinase-1	GQISETLK(1)TR	777	777	1	1	1	1	1	-0.981366	0.0439044	-1.59074	0.0526941	-0.623687	-0.845495	-1.01206	-0.192854
P19367	HK1	Known mitochondrial		Hexokinase-1	IMHQTVK(1)ELSPK	880	880	1	0.932918	0.961345	1	1	-1.25425	-0.0502933	-1.33854	0.0703893	-0.573188	-0.773122	-1.01279	-0.205957
P58876;U3KQK0;Q99880;Q99879;Q99877;P62807;Q16778;Q93079;Q5QNW6	HIST1H2BD;HIST1H2BN;HIST1H2BL;HIST1H2BM;HIST1H2BC;HIST2H2BE;HIST1H2BH;HIST2H2BF			Histone H2B type 1-D;Histone H2B;Histone H2B type 1-L;Histone H2B type 1-M;Histone H2B type 1-N;Histone H2B type 1-C/E/F/G/I;Histone H2B type 2-E;Histone H2B type 1-H;Histone H2B type 2-F	AVTK(1)YTSSK	121	121;121;121;121;121;121;121;121;121	1	1	1	1	1	-1.52716	-0.54353	-1.34095	-0.421979	-0.491166	0.365804	-1.04576	-0.140778
A0A2R8Y3X5;A0A2R8YE78;A0A2R8YDM2;C9JMB8;E5KLJ9;O60313;A0A2R8YFD1;A0A2R8YD53;A0A2R8YGE5	OPA1	Known mitochondrial		Dynamin-like 120 kDa protein, mitochondrial;Dynamin-like 120 kDa protein, form S1	TSMLK(1)AHQVTTR	429	429;535;540;535;554;535;198;535;525	1	1	1	1	1	-1.50799	-1.64404	-0.919097	-0.655944	-0.875751	-1.32232	-1.07359	-1.14719
Q93077;Q7L7L0;P04908	HIST1H2AC;HIST3H2A;HIST1H2AB			Histone H2A type 1-C;Histone H2A type 3;Histone H2A type 1-B/E	VTIAQGGVLPNIQAVLLPK(0.074)K(0.885)TESHHK(0.041)	120	120;120;120	0.884775	0.884775	0.584321	0.596825	1	-1.2917	-0.742869	-1.4981	-0.441556	-0.601934	0.208642	-1.07769	-0.269112
O94826	TOMM70A	Known mitochondrial		Mitochondrial import receptor subunit TOM70	EVAQDCTK(1)AVELNPK	178	178	0.999999	0.999999	0.999996	0.999997	1	-1.35325	-0.416385	-1.35369	-0.289104	-0.657559	-0.852094	-1.08248	-0.499749
Q8IXI2;H7BXZ6	RHOT1	Known mitochondrial		Mitochondrial Rho GTPase 1;Mitochondrial Rho GTPase	EMKPACIK(1)ALTR	187	187;166	0.999999	0.999999	0.99996	0.99999	1	-1.15216	-0.425269	-1.19535	-0.626112	-1.00237	-0.849778	-1.11423	-0.623347
O95831;E9PMA0	AIFM1	Known mitochondrial		Apoptosis-inducing factor 1, mitochondrial	ATAQDNPK(1)SATEQSGTGIR	518	518;179	1	1	1	1	1	-1.62065	-1.79126	-1.11163	-0.638052	-0.761922	-1.82598	-1.12273	-1.30573
A0A0J9YWR7;H7C2M7;A0A0J9YXE4;Q8N2F6	ARMC10	Known mitochondrial		Armadillo repeat-containing protein 10	EK(1)VVTIIPK	335	145;177;204;335	1	1	1	0.999996	1	-0.969509	-0.16146	-1.4087	-0.29862	-1.03789	-0.836295	-1.12619	-0.404032
H3BMY5;H3BRS0;H3BM11;H3BRE9;H3BML6;P23975	SLC6A2			Transporter;Sodium-dependent noradrenaline transporter	K(1)TAELLVVK	29	29;29;29;29;29;29	1	1	1	1	1	-1.49529	-1.63321	-1.27656	-0.419719	-0.736821	-1.07619	-1.13337	-0.958084
P19367	HK1	Known mitochondrial		Hexokinase-1	GFK(1)ATDCVGHDVVTLLR	624	624	1	1	1	1	1	-1.19146	0.138159	-1.44815	0.0545012	-0.841198	-0.794132	-1.13867	-0.143644
P19367	HK1	Known mitochondrial		Hexokinase-1	GK(1)FNTSDVSAIEK	333	333	1	1	1	0.999999	1	-1.03147	-0.14519	-1.7362	-0.368234	-0.931425	-0.70557	-1.19132	-0.388236
O94826	TOMM70A	Known mitochondrial		Mitochondrial import receptor subunit TOM70	AIDMFNK(1)AINLAK	570	570	0.999999	0.999999	0.999984	0.999998	1	-1.44085	-0.525746	-1.33134	-0.223205	-0.87345	-0.762461	-1.19365	-0.486846
B3KT41;Q496J9	SV2C			Synaptic vesicle glycoprotein 2C	GQPEK(1)VFTVNK	376	376;376	0.999938	0.999938	0.999747	0.978793	1	-1.45423	-1.40236	-1.72757	-0.8117	-1.13838	-1.33898	-1.41994	-1.15916
P09669	COX6C	Known mitochondrial		Cytochrome c oxidase subunit 6C	K(1)AGIFQSVK	67	67	1	1	1	1	1	-1.87896	-1.85095	-2.04996	-1.31133	-1.27642	-1.54271	-1.69558	-1.55159
Q99623	PHB2	Known mitochondrial		Prohibitin-2	GSDSLIK(1)GKK	296	296	0.999987	0.990975	0.999987	0.996336	1	-2.33789	-2.37325	-1.92703	-0.978662	-1.39585	-1.76322	-1.83515	-1.59212
G3XAN8;Q9Y5J9	TIMM8B	Known mitochondrial		Mitochondrial import inner membrane translocase subunit Tim8 B	FAQIVQK(1)GGQ	95	95;80	1	1	1	1	1	-2.71094	-2.33184	-2.05757	-0.55019	-1.41169	-1.56495	-1.96424	-1.29861
P14854;A0A494C160;K7EQD3	COX6B1	Known mitochondrial		Cytochrome c oxidase subunit 6B1	NYK(1)TAPFDSRFPNQNQTR	13	13;13;13	1	1	1	1	1	-2.80854	-2.3441	-2.02615	-1.08433	-1.90363	-1.63823	-2.19425	-1.59974
P25105	PTAFR			Platelet-activating factor receptor	LYPCK(1)KFNEIK	47	47	0.999995			0.999995	1					-3.68316	-4.7465
Q9Y5L4;K7EIT2	TIMM13	Known mitochondrial		Mitochondrial import inner membrane translocase subunit Tim13	K(1)CIGKPGGSLDNSEQK	49	49;34	0.999997		0.999997	0.999927	1			-4.24578	-1.59475	-3.02268	-3.99066
Q9Y5J7	TIMM9	Known mitochondrial		Mitochondrial import inner membrane translocase subunit Tim9	FQEYHIQQNEALAAK(1)AGLLGQPR	81	81	1	1		1	1	1.28729	-1.44835			-0.450163	-2.25202
I3L1P8;Q02978	SLC25A11	Known mitochondrial		Mitochondrial 2-oxoglutarate/malate carrier protein	AATASAGAGGIDGK(1)PR	15	15;15	1	1		1	1	-2.32409	-2.00741			-1.3749	-1.60056
Q9UBH6	XPR1			Xenotropic and polytropic retrovirus receptor 1	K(0.134)HDK(0.866)ILETSR	165	165	0.866431		0.866431	0.694155	1			-0.475094	-0.785403	-0.310647	-1.26198
E9PQD7;P15880;E9PPT0;E9PMM9	RPS2			40S ribosomal protein S2	AEDK(1)EWMPVTK	58	58;58;58;58	0.999988	0.999988		0.999824	1	-0.848401	-0.970752			-0.506107	-1.18305
E9PPU1;H0YEU2;E9PL09;P23396;E9PSF4	RPS3	Known mitochondrial		40S ribosomal protein S3	K(0.004)PLPDHVSIVEPK(0.99)DEILPTTPISEQK(0.006)	129	129;142;202;214;88	0.990315	0.990315		0.963919	1	-0.343678	-0.706253			-0.180512	-1.13024
Q8IXI1;H3BU27	RHOT2	Known mitochondrial		Mitochondrial Rho GTPase 2	SFAHCASVYK(1)HHYMDGQTPCLFVSSK	509	509;26	0.999989			0.999989	1					-0.555799	-1.09579
H3BMY5;H3BRS0;H3BM11;H3BRE9;H3BML6;P23975	SLC6A2			Transporter;Sodium-dependent noradrenaline transporter	TAELLVVK(1)ER	37	37;37;37;37;37;37	1	1		1	1	-1.25598	-1.53483			-0.52585	-1.09034
Q9ULH0;E9PH70;A0A1W2PPB7;H0Y8E4	KIDINS220			Kinase D-interacting substrate of 220 kDa	AGETPYNIDCSHQK(1)SILTQIFGAR	416	416;417;416;163	1	1		1	1	-0.598195	-0.732021			-0.229399	-0.852563
Q8IXI2;H7BXZ6;K7EIQ7	RHOT1	Known mitochondrial		Mitochondrial Rho GTPase 1;Mitochondrial Rho GTPase	CNVIGVK(0.214)NCGK(0.786)	431	431;410;13	0.786132			0.786132	1					-1.59728	-0.832693
Q7Z5G4	GOLGA7			Golgin subfamily A member 7	YIQEQNEK(1)IYAPQGLLLTDPIER	103	103	1	1		1	1	-0.145941	-0.760993			-0.217004	-0.824111
P32189;A6NP46	GK	Known mitochondrial		Glycerol kinase	LGQLNIDISNIK(1)AIGVSNQR	86	86;86	1	1	1	1	1	-0.975992	-0.311095			-0.253928	-0.819648
P56937	HSD17B7			3-keto-steroid reductase	LLELEK(1)HIR	321	321	1	1		1	1	-0.946333	-0.310003			-0.284405	-0.810662
J3KQ48;Q9Y3E5	PTRH2	Known mitochondrial		Peptidyl-tRNA hydrolase 2, mitochondrial	VTGHLK(1)LY	178	178;177	1	1		0.552218	1	-0.617919	0.246469			-0.226577	-0.74514
O94826	TOMM70A	Known mitochondrial		Mitochondrial import receptor subunit TOM70	AVELNPK(0.228)YVK(0.772)	188	188	0.77247		0.672262	0.77247	1			-0.611645	0.172999	-0.714657	-0.729076
P05026	ATP1B1			Sodium/potassium-transporting ATPase subunit beta-1	GK(1)AKEEGSWK	5	5	0.999999			0.999999	1					-0.310397	-0.726114
P61073	CXCR4			C-X-C chemokine receptor type 4	FK(1)TSAQHALTSVSR	310	310	1	1		1	1	-0.144106	-0.100345			-0.10067	-0.717098
Q9UBC2;M0R165;M0R3I1	EPS15L1			Epidermal growth factor receptor substrate 15-like 1	NPSLPSK(1)LDPFESSDPFSSSSVSSK	701	701;703;164	1	1		0.784777	1	-0.269704	-0.288047			0.157561	-0.703595
H7C0R7;Q9UHQ9	CYB5R1	Predicted mitochondrial		NADH-cytochrome b5 reductase 1	VYLK(1)GVHPK	51	51;119	1	1		0.999869	1	-0.858175	0.0589399			-0.71371	-0.668203
H0Y486;Q5TAA0	TTC22			Tetratricopeptide repeat protein 22	IFYFLGK(1)QDMAIGTCNMALDVLR	91	91;310	1			1	1					-0.471029	-0.652402
K7ESP4;Q8WVC6	DCAKD	Predicted mitochondrial		Dephospho-CoA kinase domain-containing protein	NSLNRK(1)DAEAR	153	153;153	1			1	1					-0.372356	-0.646338
P68363;P68366;Q71U36;P0DPH8;P0DPH7;V9GZ17	TUBA1B;TUBA4A;TUBA1A;TUBA8			Tubulin alpha-1B chain;Tubulin alpha-4A chain;Tubulin alpha-1A chain	LDHK(1)FDLMYAK	394	394;394;394;394;394;152	0.999579	0.999579		0.999056	1	-0.38947	-0.313692			0.147437	-0.639265
A0A0C4DG44;O43464	HTRA2	Known mitochondrial		Serine protease HTRA2, mitochondrial	IQTK(1)EPLPTLPLGR	224	224;237	1	1		1	1	-0.802084	-1.21036			-0.0121407	-0.61363
P61073	CXCR4			C-X-C chemokine receptor type 4	GK(1)RGGHSSVSTESESSSFHSS	333	333	1			1	1					0.149129	-0.575744
P19367;B1AR63	HK1	Known mitochondrial		Hexokinase-1;Hexokinase	K(1)LPVGFTFSFPCQQSK	147	147;146	0.999994			0.999994	1					-0.658287	-0.574863
E7ESU6;D6R9Q7;Q8NBW4;D6RER8;D6RG31;D6RHF5	SLC38A9			Sodium-coupled neutral amino acid transporter 9	LTTPADK(1)ALIAPDHVVPAPEECYVYSPLGSAYK	80	80;80;80;17;17;17	0.999949			0.999949	1					-0.370508	-0.552304
Q14152	EIF3A			Eukaryotic translation initiation factor 3 subunit A	QSVYEEK(0.992)LK(0.008)QFEER	775	775	0.991567			0.991567	1					-0.438933	-0.532721
P98172	EFNB1			Ephrin-B1	AAALSLSTLASPK(1)GGSGTAGTEPSDIIIPLR	289	289	1	1		1	1	-0.113395	0.000144262			-0.393387	-0.516182
A9X3U0;Q96GF1	RNF185	Known mitochondrial		E3 ubiquitin-protein ligase RNF185	QVCPVCK(1)AGISR	80	80;80	1		1	1	1			0.1396	-0.0121698	-0.0132032	-0.514017
Q93045	STMN2			Stathmin-2	TAMAYK(0.023)EK(0.954)MK(0.023)	11	11	0.954134			0.954134	1					-0.236894	-0.509512
F6V6Z1;Q969Z3	MARC2	Known mitochondrial		Mitochondrial amidoxime reducing component 2	RLQQVGTVAK(1)	59	59;59	1			1	1					-1.00014	-0.498097
Q9Y4C2	TCAF1			TRPM8 channel-associated factor 1	ANIALWPPVREK(1)R	809	809	1			1	1					-0.405108	-0.493256
O14672	ADAM10			Disintegrin and metalloproteinase domain-containing protein 10	LPPPKPLPGTLK(1)R	721	721	0.999997			0.999997	1					0.0306892	-0.460747
P00387	CYB5R3	Known mitochondrial		NADH-cytochrome b5 reductase 3;NADH-cytochrome b5 reductase 3 membrane-bound form;NADH-cytochrome b5 reductase 3 soluble form	TVK(1)SVGMIAGGTGITPMLQVIR	173	173	1		1	1	1			-0.61896	0.122209	-0.0154617	-0.447426
Q8IXI1	RHOT2	Known mitochondrial		Mitochondrial Rho GTPase 2	LSDQDLDQALSDEELNAFQK(1)SCFGHPLAPQALEDVK	214	214	0.99998	0.999956		0.99998	1		0.769772			-0.174605	-0.44546
H0YAZ1;H0YAN9;Q96BY9	SARAF			Store-operated calcium entry-associated regulatory factor	AYSPLHGGSGSYSVCSNSDTK(1)TR	200	200;196;326	1			1	1					-0.0694367	-0.443732
P50416	CPT1A	Known mitochondrial		Carnitine O-palmitoyltransferase 1, liver isoform	LPVPAVK(1)DTVNR	180	180	1	1		1	1	-0.399159	-0.0894208			-0.0972549	-0.417502
O94826	TOMM70A	Known mitochondrial		Mitochondrial import receptor subunit TOM70	AGK(1)YEQAIQCYTEAISLCPTEK	129	129	1			1	1					-0.259426	-0.414153
P00387;B1AHF3	CYB5R3	Known mitochondrial		NADH-cytochrome b5 reductase 3;NADH-cytochrome b5 reductase 3 membrane-bound form;NADH-cytochrome b5 reductase 3 soluble form	VYFKDTHPK(0.02)FPAGGK(0.98)	126	126;103	0.980237			0.980237	1					0.162855	-0.408033
J3KQI6;Q9BX79;I3NI08	STRA6			Stimulated by retinoic acid gene 6 protein homolog	TGAGSK(1)GLQSSYSEEYLR	232	232;240;240	1	1		1	1	-1.32272	-0.604981			-1.00326	-0.395568
Q6ZVK1	TMEM179			Transmembrane protein 179	TSFQEEK(1)SAVI	229	229	1	1		1	1	-0.384659	-0.527783			-0.234126	-0.394013
Q9ULH0;E9PH70;A0A1W2PPB7;H0Y8E4;H7C584;A0A1W2PPY4	KIDINS220			Kinase D-interacting substrate of 220 kDa	VFLPCTVNLDPK(1)LR	1057	1057;1058;1057;804;66;76	1	1		1	1	0.213005	0.207893			0.337083	-0.39333
P63218	GNG5	Predicted mitochondrial		Guanine nucleotide-binding protein G(I)/G(S)/G(O) subunit gamma-5	VK(1)VSQAAADLK	27	27	1	1		1	1	1.01049	1.67315			-0.0929863	-0.386808
P56378	MP68			6.8 kDa mitochondrial proteolipid	ALK(1)ASAPAPGHH	49	49	1		1	1	1			-1.83336	-1.07382	-0.92262	-0.379301
P05556	ITGB1			Integrin beta-1	MNAK(1)WDTGENPIYK	774	774	0.99997	0.99997		0.999591	1	-0.241953	-0.605947			0.269273	-0.364385
Q9H3U5;A0A494C105;H7C4F4	MFSD1			Major facilitator superfamily domain-containing protein 1	ILHK(0.988)EQGK(0.012)TGEVIK	245	245;206;79	0.987605		0.987605	0.977458	1			-0.380784	0.291132	-0.276188	-0.351884
S4R3E9;Q15843	NEDD8-MDP1;NEDD8			NEDD8	LIYSGK(1)QMNDEK	48	48;48	1	1		0.998241	1	-0.232108	-0.296031			-0.198908	-0.35135
P63218	GNG5	Predicted mitochondrial		Guanine nucleotide-binding protein G(I)/G(S)/G(O) subunit gamma-5	K(1)VVQQLR	12	12	1		1	0.572307	1			0.176833	0.172999	-0.737807	-0.34828
H0YFI1;F5H479;F5GX19;F5H3Y3;Q6IAA8	LAMTOR1			Ragulator complex protein LAMTOR1	LLLDPSSPPTK(1)ALNGAEPNYHSLPSAR	18	18;31;31;31;31	1	1		0.998835	1	-0.397334	-0.421767			0.105142	-0.345986
P17677	GAP43			Neuromodulin	NDDDQK(1)IEQDGIKPEDK	19	19	1	0.989543		1	1	-0.222683	-0.361361			0.247928	-0.32983
P07948	LYN			Tyrosine-protein kinase Lyn	HYQK(1)QADGLCR	213	213	1		1	1	1			-0.104139	-0.150769	0.393526	-0.325539
Q9UEU0;J3KMW2;G3V5I2	VTI1B			Vesicle transport through interaction with t-SNAREs homolog 1B	ASSAASSEHFEK(1)LHEIFR	13	13;13;13	1	1		1	1	-0.287219	-0.492708			0.148479	-0.322722
P53985;Q5T8R3;Q5T8R5	SLC16A1			Monocarboxylate transporter 1	K(1)DLHDANTDLIGR	224	224;224;224	1	1		0.996591	1	0.281312	0.0630887			0.487075	-0.322271
F8VZI9;A0A0A0MTP9;Q9BWQ8	FAIM2			Protein lifeguard 2	APGTEGQQQVHGEK(0.85)K(0.15)	25	25;25;25	0.849935	0.849935		0.70189	1	0.381173	-0.628675			0.0949116	-0.315846
D6RFH4;H3BUX2;A0A499FJ32;O43169;J3QR91	CYB5B	Known mitochondrial		Cytochrome b5 type B	NSLK(1)ELWLVIHGR	35	35;35;35;39;6	1			1	1					-0.0146307	-0.308001
Q13433;K7EQ91	SLC39A6			Zinc transporter ZIP6	KPENDDDVEIK(0.06)K(0.94)	468	468;35	0.939692	0.939692		0.579367	1	-0.13481	-0.18097			-0.494678	-0.292228
Q13505;A0A0C4DFQ1;H0Y6Y5	MTX1	Known mitochondrial		Metaxin-1	FTGAPLK(0.998)VHK(0.002)	187	187;187;38	0.998474		0.794248	0.998474	1			0.0281448	0.867027	0.27035	-0.28648
O95140	MFN2	Known mitochondrial		Mitofusin-2	VYK(1)NELHR	463	463	1	1		1	1	-0.286269	-0.0788836			-0.0173586	-0.282702
P51797	CLCN6			Chloride transport protein 6	SQSMK(1)SYPSSELR	679	679	1	1		1	1	-0.825415	-0.77152			-0.0378434	-0.276293
Q5T4C6;Q5T4C3;Q5BJF6	ODF2			Outer dense fiber protein 2	QK(1)ELLLQK	177	177;196;253	1		1	1	1			-1.33672	-0.513914	-0.942806	-0.267548
A0A087WUX6;A0A087WX59;Q16186	ADRM1			Proteasomal ubiquitin receptor ADRM1	MSLK(1)GTTVTPDK	34	34;34;34	0.999996	0.999996		0.999958	1	-0.736845	-0.080393			0.0150693	-0.258218
Q9H3M7	TXNIP			Thioredoxin-interacting protein	VYGSGEK(1)VAGR	26	26	1	1	0.894728	0.647805	1	-0.383379	0.371503			0.714663	-0.255477
Q13505	MTX1	Known mitochondrial		Metaxin-1	K(0.827)EK(0.173)YNADYDLSAR	225	225	0.827181	0.5		0.827181	1	-0.254152	0.313942			-0.220026	-0.247662
A0A087WY71;E9PFW3;Q96CW1	AP2M1	Predicted mitochondrial		AP-2 complex subunit mu	IVIEK(1)QGK	223	223;249;224	0.999577		0.999577	0.981132	1			-0.430314	-0.137759	0.0360461	-0.239822
A8MVW0	FAM171A2			Protein FAM171A2	K(1)LQLSGPSDGNKR	353	353	0.999985			0.999985	1					0.157173	-0.235977
Q9Y5V3	MAGED1			Melanoma-associated antigen D1	K(1)INNLNVEENSSGDQR	251	251	1		1	1	1			0.142348	-0.06252	0.121944	-0.197666
Q96CS3	FAF2			FAS-associated factor 2	QQQDEAYLASLRADQEK(1)ER	307	307	1			1	1					-0.1741	-0.196128
P33527;I3L4X2;A0A0A0MS99	ABCC1			Multidrug resistance-associated protein 1	TYQVAHMK(0.137)SK(0.863)DNR	498	498;397;172	0.863425		0.863425	0.5	1			0.183709	0.461424	0.0942361	-0.191491
E5RFT1;Q15043	SLC39A14			Zinc transporter ZIP14	K(1)DQEEGVMEK	90	90;267	1	1		1	1	-0.748457	0.303576			-0.0531045	-0.189006
P05556	ITGB1			Integrin beta-1	WDTGENPIYK(1)SAVTTVVNPK	784	784	0.999979	0.999979		0.99636	1	-0.176626	-0.359916			0.00028851	-0.186131
P17677	GAP43			Neuromodulin	IEQDGIK(1)PEDK	26	26	0.999866	0.997253		0.999866	1	-0.196244	-0.205464			-0.00339432	-0.179727
J3KQI6;Q9BX79	STRA6			Stimulated by retinoic acid gene 6 protein homolog	K(1)TALLGANGAQP	648	648;656	1		1	1	1			-0.0759457	-0.026543	0.0254541	-0.179106
P50416	CPT1A	Known mitochondrial		Carnitine O-palmitoyltransferase 1, liver isoform	GK(0.999)NK(0.001)QSLDAVEK	403	403	0.998995		0.998995	0.989161	1			0.0635029	0.833983	0.234992	-0.168998
A0A1W2PQS3;A0A1W2PNV3;A0A1W2PS12;A0A1W2PRL0;A0A1W2PPG5;A0A1W2PPP5;I3L4Z6;A0A1W2PPG1;A0A1W2PRC2;A0A1W2PQP2;A0A1W2PQM3;A0A1W2PS81;E7EQ34;I3NI02;O14653	GOSR2			Golgi SNAP receptor complex member 2	LTLK(0.959)GTQK(0.04)K(0.001)	40	40;116;141;141;159;159;157;159;158;139;159;159;159;159;159	0.959215		0.959215	0.877913	1			0.267116	0.379288	-0.631332	-0.161879
P50416	CPT1A	Known mitochondrial		Carnitine O-palmitoyltransferase 1, liver isoform	GK(0.158)NK(0.842)QSLDAVEK	405	405	0.842048			0.842048	1					0.218471	-0.161492
E7ESU6;D6R9Q7;Q8NBW4;D6R9X0	SLC38A9			Sodium-coupled neutral amino acid transporter 9	VSDHASAMNK(1)R	66	66;66;66;66	1			1	1					-0.514037	-0.143962
A0A494C061					DIFVK(1)LTTMAMYPEDHYRDR	47	47	1			1	1					-0.800902	-0.134556
Q9NVH1	DNAJC11	Known mitochondrial		DnaJ homolog subfamily C member 11	ESAATDVLQK(0.989)K(0.011)	434	434	0.989252			0.989252	1					-0.210112	-0.131392
P63092;Q5JWF2;A0A0A0MR13	GNAS			Guanine nucleotide-binding protein G(s) subunit alpha isoforms short;Guanine nucleotide-binding protein G(s) subunit alpha isoforms XLas	SK(1)IEDYFPEFAR	307	307;950;71	1	1		1	1	0.121546	0.140386			0.275961	-0.130697
A0A087WTT1;P11940;E7EQV3;E7ERJ7;H0YAR2;H0YAP2;H0YAW6	PABPC1			Polyadenylate-binding protein;Polyadenylate-binding protein 1	K(1)FEQMKQDR	254	254;279;234;247;148;77;24	1		0.999992	1	1			0.171079	-0.0144413	0.236095	-0.125179
O14495	PPAP2B			Lipid phosphate phosphohydrolase 3	AIVPESK(1)NGGSPALNNNPR	15	15	1	1		1	1	-0.458386	0.274053			0.435522	-0.111056
Q9BZV3	IMPG2			Interphotoreceptor matrix proteoglycan 2	LWLSVTQSTK(1)	817	817	1			1	1					-0.0126209	-0.107757
E7ESU6;D6R9Q7;Q8NBW4;D6R9X0	SLC38A9			Sodium-coupled neutral amino acid transporter 9	SK(1)RPFCIEPTNIVNVNHVIQR	37	37;37;37;37	1			1	1					-0.296899	-0.107011
A0A0G2JQM1;A0A0G2JS82;O94973	AP2A2			AP-2 complex subunit alpha-2	KGPSTVTDLEDTK(1)R	610	610;609;631	1	1		0.999972	1	-0.00945169	-0.2121			-0.400701	-0.105597
C9J119;Q6ZWE6	PLEKHM3			Pleckstrin homology domain-containing family M member 3	NVTSLGK(0.99)GGMIWDHCK(0.01)	68	68;68	0.990065			0.990065	1					0.561106	-0.0974556
P08183	ABCB1			Multidrug resistance protein 1	TVIAFGGQK(0.053)K(0.947)	272	272	0.94714		0.534898	0.94714	1			-0.667309	-0.121361	-0.501055	-0.0959437
P05556	ITGB1			Integrin beta-1	SAVTTVVNPK(0.963)YEGK(0.037)	794	794	0.962875	0.93567		0.962875	1	-0.0458335	-0.0346627			0.0219061	-0.084395
A0A087WXK4;Q7Z3F1	GPR155			Integral membrane protein GPR155	FLQK(1)SPEQSPPAINANTLQQER	808	808;836	1	1		1	1	0.163756	-0.311256			0.0515809	-0.0830495
K7EJC4;K7EQ59;O00445	SYT5			Synaptotagmin-5	K(1)SQAQAQVHLQEVK	62	62;62;62	1		0.999999	1	1			0.979147	0.435202	1.64233	-0.0824078
A0A096LPA1;A6NIY4	SPDYE5			Putative speedy protein E5	EWSDESAEEPEK(1)	44	44;84	1			1	1					-0.060653	-0.0802709
Q9HCM4	EPB41L5			Band 4.1-like protein 5	LRGPVQK(1)SSHR	331	331	1			1	1					-0.230888	-0.0665935
C9JJ39;C9J3F5;C9JPX5;C9JKL2;O95772	STARD3NL			MLN64 N-terminal domain homolog	IESYEGREK(0.973)K(0.027)	45	45;45;45;45;45	0.973114		0.915912	0.973114	1			0.648834	0.676538	0.485221	-0.0639218
Q9UP38	FZD1			Frizzled-1	LTNSK(1)QGETTV	641	641	1		1	1	1			0.1125	-0.0256763	-0.197484	-0.049875
Q8IY95	TMEM192			Transmembrane protein 192	AK(0.025)PEPDILEEEK(0.975)IYAYPSNITSETGFR	211	211	0.975293			0.975293	1					-0.250183	-0.0388064
G3V279;P84090	ERH			Enhancer of rudimentary homolog	SHTILLVQPTK(1)RPEGR	12	12;12	1	1		1	1	-0.119557	0.073409			-0.0256469	-0.0297795
Q13433;K7EQ91	SLC39A6			Zinc transporter ZIP6	KPENDDDVEIK(0.948)K(0.052)	467	467;34	0.948222	0.948222		0.725297	1	0.101247	-0.245985			0.530171	-0.0240177
Q9UBI6	GNG12			Guanine nucleotide-binding protein G(I)/G(S)/G(O) subunit gamma-12	VSK(1)ASADLMSYCEEHAR	34	34	1	1		1	1	-0.313603	0.348459			-0.395245	-0.0203843
H7C3C4;A0A0A0MST8;E9PFN4;Q9Y6M7	SLC4A7			Anion exchange protein;Sodium bicarbonate cotransporter 3	K(0.202)K(0.798)YVDAETSL	793	793;1193;1202;1206	0.797899	0.797899		0.750054	1	-0.700755	0.154713			-0.513255	-0.0198431
Q14576	ELAVL3			ELAV-like protein 3	FANNPSQK(1)TGQALLTHLYQSSAR	209	209	1	1		1	1	0.278698	-0.063952			0.419862	-0.0126355
J3QLD9;E7EMK3;Q14254	FLOT2			Flotillin-2	LK(0.007)AEAYQK(0.989)YGDAAK(0.004)	350	350;405;350	0.989287			0.989287	1					-0.534349	-0.0113553
Q9NQ11;H0Y953	ATP13A2			Probable cation-transporting ATPase 13A2	HFPK(1)LLPK	839	839;35	0.99999			0.99999	1					0.0265876	-0.0107011
Q9H6Y7;I3L0L6;I3L2Y3	RNF167			E3 ubiquitin-protein ligase RNF167	NRLTK(1)EQLK	210	210;175;99	1		1	1	1			0.820649	0.0467006	0.282143	-0.00792771
F5H867;F5H0E2;H0YFS2;F5GZS6;J3KPF3;P08195;F5GZR9	SLC3A2			4F2 cell-surface antigen heavy chain	FTGLSK(0.998)EELLK(0.002)	65	65;65;137;135;167;166;23	0.998303	0.998303		0.939854	1	-0.0208087	0.0223323			0.159758	-0.00607208
Q8NBX0	SCCPDH	Known mitochondrial		Saccharopine dehydrogenase-like oxidoreductase	VLEK(1)AALK	58	58	0.999996	0.986877		0.999996	1	0.145221	0.407842			-0.667493	0.0203422
P01116	KRAS			GTPase KRas;GTPase KRas, N-terminally processed	TVDTK(1)QAQDLAR	128	128	1	1	1	1	1	-0.341172	0.0440443			0.164915	0.0203422
K7EMV3;B4DEB1;K7EK07;K7ES00;P84243;K7EP01;Q6NXT2;Q71DI3;P68431;Q5TEC6	H3F3B;H3F3A;H3F3C;HIST2H3A;HIST1H3A;HIST2H3PS2			Histone H3;Histone H3.3;Histone H3.3C;Histone H3.2;Histone H3.1	K(1)QLATK(1)AAR	19	19;19;19;19;19;19;19;19;19;19	1			1	2					-0.652244	0.026446
K7EMV3;B4DEB1;K7EK07;K7ES00;P84243;K7EP01;Q6NXT2;Q71DI3;P68431;Q5TEC6	H3F3B;H3F3A;H3F3C;HIST2H3A;HIST1H3A;HIST2H3PS2			Histone H3;Histone H3.3;Histone H3.3C;Histone H3.2;Histone H3.1	K(1)QLATK(1)AAR	24	24;24;24;24;24;24;24;24;24;24	1			1	2					-0.652244	0.026446
Q8WW12	PCNP			PEST proteolytic signal-containing nuclear protein	ASAISIK(0.927)LGSSK(0.058)PK(0.015)	89	89	0.927085	0.907111		0.927085	1	0.0672257	-0.156064			0.351176	0.0384362
Q93045	STMN2			Stathmin-2	AK(1)TAMAYK	3	3	1	1		0.999988	1	-0.0243258	0.142609			0.0858325	0.0388576
Q5SPY9;Q9NQX5	NPDC1			Neural proliferation differentiation and control protein 1	ADYATAK(1)APGSPAAPR	303	303;225	1	1		1	1	0.538439	0.194591			0.0479571	0.0458623
G3V2N0;G3V3J9;P59768	GNG2			Guanine nucleotide-binding protein subunit gamma;Guanine nucleotide-binding protein G(I)/G(S)/G(O) subunit gamma-2	VSK(1)AAADLMAYCEAHAK	71	71;63;32	0.999999	0.999997		0.999999	1	-0.196459	-0.289351			0.355918	0.0471195
B4DRK2;E9PHB5;E7EPC8;A0A0D9SF60;Q99569;Q9UQB3	CTNND2;PKP4			Plakophilin-4;Catenin delta-2	SPSIDSIQK(1)DPR	203	203;294;449;517;518;540	1	1		1	1	0.394404	0.0304067			0.54092	0.0487942
P41440;H3BTQ3	SLC19A1			Folate transporter 1	MNPGPGGK(1)LGHALR	237	237;237	1			1	1					0.256769	0.0494914
A0A140TA09;Q99942	RNF5			E3 ubiquitin-protein ligase RNF5	QECPVCK(1)AGISR	68	68;68	1			1	1					-0.539121	0.051024
A0A087WWD4;P13591;A0A087WTF6;A0A087WX77;A0A087WV75;A0A0D9SF98;A0A087WWJ5;A0A0D9SF30	NCAM1			Neural cell adhesion molecule 1	AAFSK(0.999)DESK(0.001)EPIVEVR	807	807;781;771;781;807;280;295;119	0.999415	0.999415		0.785022	1	-0.031312	-0.0483973			0.333309	0.0532504
Q9HCM4	EPB41L5			Band 4.1-like protein 5	YSGK(1)TEYQTTK	350	350	1		1	0.999998	1			-0.433974	0.0717627	-0.328997	0.0586628
F8VQQ8;P61088;Q5JXB2	UBE2N;UBE2NL	Predicted mitochondrial		Ubiquitin-conjugating enzyme E2 N;Putative ubiquitin-conjugating enzyme E2 N-like	DK(1)WSPALQIR	31	31;94;95	1	1		0.609975	1	0.146003	0.200755			0.323428	0.0650208
J3KQA0;P21579;F8VXH0;C9JX50	SYT1			Synaptotagmin-1	EK(0.999)GGK(0.998)NAINMK(0.002)	96	96;96;96;96	0.999424			0.999424	1;2					0.376068	0.0751903
H7C0R7;Q9UHQ9	CYB5R1	Predicted mitochondrial		NADH-cytochrome b5 reductase 1	GVHPK(0.999)FPEGGK(0.001)	56	56;124	0.998668		0.998668	0.797523	1			-0.748844	0.705314	-0.291133	0.0912598
Q9NUJ7	PLCXD1			PI-PLC X domain-containing protein 1	VK(1)TEALIR	227	227	1		1	1	1			0.428786	0.499884	0.528071	0.111966
Q9UI40	SLC24A2			Sodium/potassium/calcium exchanger 2	VTAPEAQAK(1)PSAAR	310	310	1	1		1	1	2.35445	2.33817			0.984553	0.1149
A0A0A6YYJ0;Q8IYR6	MSANTD3-TMEFF1;TMEFF1			Tomoregulin-1	RQK(1)QNLGHFTSDTSSR	326	326;365	1		1	1	1			-0.223054	-0.142051	0.560519	0.116365
Q5T4F7	SFRP5			Secreted frizzled-related protein 5	LIGAQK(1)K(1)K(0.001)	225	225	0.999599		0.99876	0.999599	2			-0.945749	-0.338597	0.0824301	0.135272
Q5T4F7	SFRP5			Secreted frizzled-related protein 5	LIGAQK(1)K(1)K(0.001)	226	226	0.999599		0.99876	0.999599	2			-0.945749	-0.338597	0.0824301	0.135272
B7Z641;B7Z2A9;Q93050;K7ERA0;K7ERA6;F5H1T6	ATP6V0A1			V-type proton ATPase subunit a;V-type proton ATPase 116 kDa subunit a isoform 1	K(1)HLGTLNFGGIR	623	623;623;666;82;71;312	1	1		1	1	0.885809	0.689657			0.920065	0.146134
J3KQA0;P21579;F8VXH0;C9JX50	SYT1			Synaptotagmin-1	GGK(1)NAINMK	99	99;99;99;99	0.999984		0.999621	0.999984	1;2			0.811553	0.535655	0.518535	0.147046
A0A3B3IU60;A0A3B3ITP9;Q9Y287	ITM2B			Integral membrane protein 2B;BRI2, membrane form;BRI2 intracellular domain;BRI2C, soluble form;Bri23 peptide	VTFNSALAQK(0.117)EAK(0.883)	16	16;16;16	0.882505		0.797953	0.882505	1			0.284633	0.93327	0.253384	0.15095
A0A494C179;A0A0A0MRH8;A0A494C1P7;A0A0A0MSH9;Q86WJ1	CHD1L			Chromodomain-helicase-DNA-binding protein 1-like	SK(1)SAVLHSQSSSSSSR	498	498;727;774;807;879	1		1	1	1			0.593784	0.477988	0.0713508	0.15562
J3KQ48;Q9Y3E5	PTRH2	Known mitochondrial		Peptidyl-tRNA hydrolase 2, mitochondrial	NPEMLK(1)QWEYCGQPK	107	107;106	0.999976			0.999976	1					0.218719	0.157302
Q9NS69	TOMM22	Known mitochondrial		Mitochondrial import receptor subunit TOM22 homolog	QILLGPNTGLSGGMPGALPSLPGK(1)I	141	141	1			1	1					0.179129	0.158983
Q8N370	SLC43A2			Large neutral amino acids transporter small subunit 4	SAK(1)EQVALQEGHK	283	283	1	1		0.999821	1	0.892663	0.458277			0.877744	0.167486
A0A0D9SFR5;H3BQ06;H3BV07;A0A2R8Y518;H3BNU1;Q9ULP9	TBC1D24			TBC1 domain family member 24	QK(0.009)GITVK(0.99)QK	319	319;319;319;319;319;319	0.990463			0.990463	1					-0.294792	0.170694
P17677	GAP43			Neuromodulin	AATK(1)IQASFR	37	37	1	1		1	1	0.603692	0.642471			0.430499	0.173511
E9PD41;A0A2R8Y7N9;A0A2R8Y6U7;P10966;A6NJW9	CD8B;CD8BP			T-cell surface glycoprotein CD8 beta chain;Putative T-cell surface glycoprotein CD8 beta-2 chain	DASRFILNLTSVK(1)	107	107;107;107;107;107	1			1	1					-0.182066	0.184598
A0A494C015;A0A494C1D9;A0A494C0F8;B1APY9;A0A494C147;B1APY8;A0A0R4J2E6;P26378	ELAVL4			ELAV-like protein;ELAV-like protein 4	FANNPSQK(1)SSQALLSQLYQSPNR	215	215;216;209;221;229;221;252;216	1		1	1	1					0.214622	0.196733
E7EQ52;O95271	TNKS			Tankyrase-1	LLLK(0.969)HGADPTK(0.007)K(0.023)	534	534;771	0.969318			0.969318	1					0.483777	0.212881
I3L1E3;O14964	HGS			Hepatocyte growth factor-regulated tyrosine kinase substrate	QK(0.89)K(0.11)QEYLEVQR	189	189;520	0.890379		0.5	0.890379	1			-0.0466081	-0.104372	0.224164	0.217851
D6RCF2;O75367	H2AFY			Histone H2A;Core histone macro-H2A.1	GK(1)LEAIITPPPAKK	123	123;123	0.999999	0.999999		0.99999	1	-1.41415	-0.681307			-0.561494	0.22848
Q8TBE7	SLC35G2			Solute carrier family 35 member G2	QDYQEILDSPIK(1)	412	412	1		1	1	1			0.487692	0.224411	0.832039	0.236095
P08183	ABCB1			Multidrug resistance protein 1	SGHK(0.875)PDNIK(0.125)GNLEFR	384	384	0.875309	0.875309		0.5	1	-0.92481	-0.318974			0.0291348	0.24184
Q9NW97	TMEM51			Transmembrane protein 51	SEKLHLK(1)DFR	214	214	0.999539		0.995627	0.999539	1			0.310689	0.290424	0.723078	0.250719
Q07820	MCL1	Known mitochondrial		Induced myeloid leukemia cell differentiation protein Mcl-1	EQATGAKDTK(1)PMGR	197	197	0.999686		0.999686	0.95182	1			0.365581	0.421587	0.275365	0.255682
Q9NX09	DDIT4	Known mitochondrial		DNA damage-inducible transcript 4 protein	LLMPSQLVSQVGK(1)	129	129	1			1						0.0661236	0.257011
Q8IXI1	RHOT2	Known mitochondrial		Mitochondrial Rho GTPase 2	SVLLCK(1)VVGAR	420	420	1		1	1	1			0.515309	0.296193	0.194465	0.268674
J3KPS3;P04075;H3BQN4;H3BR68	ALDOA			Fructose-bisphosphate aldolase;Fructose-bisphosphate aldolase A	ENLK(1)AAQEEYVKR	326	326;322;322;88	0.999999	0.999999		0.999999	1	-0.303383	0.337426			0.275841	0.268674
Q8IUE6	HIST2H2AB			Histone H2A type 2-B	K(1)TESHKPGK	120	120	0.999998		0.999998	0.543858	1			-1.05874	0.208018	-0.430839	0.277271
P08183	ABCB1			Multidrug resistance protein 1	GAAYEIFK(0.993)IIDNK(0.007)PSIDSYSK(0.001)	367	367	0.992803			0.992803	1					-0.100051	0.290306
P58876	HIST1H2BD			Histone H2B type 1-D	PEPTK(0.987)SAPAPK(0.013)	6	6	0.987205		0.987205	0.974868	1			-0.651541	-0.553807	-0.301835	0.322966
Q9BTU6;E9PAM4	PI4K2A			Phosphatidylinositol 4-kinase type 2-alpha	LALEKVPK(1)VGQR	243	243;213	0.99959			0.99959	1					0.440421	0.324926
P57053;O60814	H2BFS;HIST1H2BK			Histone H2B type F-S;Histone H2B type 1-K	AVTK(1)YTSAK	121	121;121	0.999993		0.999993	0.999988	1			-1.45415	-0.185802	-0.57626	0.325962
A0A494C0I7;A0A494C140;A0A494C081;A0A494BZZ0;A0A494C1J7;A0A494C0S4;Q8N7C4	TMEM217			Transmembrane protein 217	ISTAEILHSRNK(1)	69	69;180;180;180;180;180;180	1			1	1					0.165944	0.327917
P57053;O60814;P58876;U3KQK0;Q99880;Q99879;Q99877;P62807;Q16778;Q93079;Q5QNW6	H2BFS;HIST1H2BK;HIST1H2BD;HIST1H2BN;HIST1H2BL;HIST1H2BM;HIST1H2BC;HIST2H2BE;HIST1H2BH;HIST2H2BF			Histone H2B type F-S;Histone H2B type 1-K;Histone H2B type 1-D;Histone H2B;Histone H2B type 1-L;Histone H2B type 1-M;Histone H2B type 1-N;Histone H2B type 1-C/E/F/G/I;Histone H2B type 2-E;Histone H2B type 1-H;Histone H2B type 2-F	LLLPGELAK(1)HAVSEGTK	109	109;109;109;109;109;109;109;109;109;109;109	0.999623	0.999623		0.988459	1	-0.939925	-0.422404			-0.400873	0.344828
P08183	ABCB1			Multidrug resistance protein 1	SGHK(0.016)PDNIK(0.984)GNLEFR	389	389	0.984487		0.956988	0.984487	1			-0.343403	0.0593553	0.0672257	0.344942
Q9P0M6	H2AFY2			Core histone macro-H2A.2	GK(1)SETILSPPPEKR	123	123	0.99998			0.99998	1					-0.382457	0.35061
P43007	SLC1A4			Neutral amino acid transporter A	SEEETSPLVTHQNPAGPVASAPELESK(1)ESVL	528	528	1	1		1	1	-0.00994552	-0.363716			0.0426443	0.355693
Q9H6Y7;I3L0L6;I3L2Y3	RNF167			E3 ubiquitin-protein ligase RNF167	QIPTHDYQK(0.998)GDQYDVCAICLDEYEDGDK(0.002)LR	223	223;188;112	0.998426			0.998426	1					0.812211	0.363339
Q8N111	CEND1	Predicted mitochondrial		Cell cycle exit and neuronal differentiation protein 1	EAPAEK(1)QQPPAAPTTAPAKK	48	48	0.999991		0.999988	0.999991	1					0.147046	0.416407
A0A087X1W8;A0A0A0MTJ8;X5DQS5;Q9BY67	CADM1			Cell adhesion molecule 1	GADDAADADTAIINAEGGQNNSEEK(1)K(1)EYFI	408	408;409;439;438	1	1		0.5	1;2	0.305445	-0.262002			1.04691	0.468948
K7EMV3;B4DEB1;K7EK07;K7ES00;P84243;K7EP01	H3F3B;H3F3A			Histone H3;Histone H3.3	SAPSTGGVK(0.113)K(0.887)PHR	38	38;38;38;38;38;38	0.88729		0.809962	0.88729	1			-0.982249	0.0563061	-0.0778783	0.48944
Q8IVM0	CCDC50			Coiled-coil domain-containing protein 50	SESSHK(0.001)GFHYK(0.999)H	305	305	0.998991		0.998991	0.99422	1			0.822771	0.740539	0.835196	0.531469
Q9NVH0	EXD2	Known mitochondrial		Exonuclease 3'-5' domain-containing protein 2	NSPGEK(1)NDDHSSWR	270	270	1	1		1	1	-0.761507	0.251689			0.0433445	0.561204
Q9NZ45	CISD1	Known mitochondrial		CDGSH iron-sulfur domain-containing protein 1	SK(0.221)K(0.779)FPFCDGAHTK	79	79	0.779105			0.779105	1					0.372506	0.581303
P45880;A0A0A0MR02;Q5JSD2;Q5JSD1;A2A3S1	VDAC2	Known mitochondrial		Voltage-dependent anion-selective channel protein 2	SCSGVEFSTSGSSNTDTGK(1)VTGTLETK	64	64;64;64;64;79	0.999996	0.999958		0.999996	1	0.771125	1.37596			0.999567	0.683652
P10412;P16402;Q02539;P22492;P16403	HIST1H1E;HIST1H1D;HIST1H1A;HIST1H1T;HIST1H1C			Histone H1.4;Histone H1.3;Histone H1.1;Histone H1t;Histone H1.2	K(1)ALAAAGYDVEKNNSR	64	64;65;67;68;64	1			1	1					-0.416365	0.683741
E0CX15;A0A087X152;O95185	UNC5C			Netrin receptor UNC5C	DFESDIIDSSALNGGFQPVNIK(1)AAR	448	448;388;429	1			1	1					0.34301	0.692427
P09543	CNP	Known mitochondrial		2',3'-cyclic-nucleotide 3'-phosphodiesterase	K(1)SHTFLPK	8	8	1			1						0.347439	0.802979
Q14318;A0A0A0MTJ1;U3KQI1	FKBP8	Known mitochondrial		Peptidyl-prolyl cis-trans isomerase FKBP8	AALK(1)LEPSNK	334	334;175;55	1	0.999108		1	1	0.776272	1.38455			0.842375	0.821139
A0A1W2PR06;P52569	SLC7A2			Cationic amino acid transporter 2	VTSK(1)SESQVTMLQR	486	486;461	1			1	1					1.50442	0.89933
P21796;C9JI87	VDAC1	Known mitochondrial		Voltage-dependent anion-selective channel protein 1	TKSENGLEFTSSGSANTETTK(1)VTGSLETK	53	53;53	1	0.999976		1	1	0.933724	1.54671			1.30276	0.99429
A0A0A0MTR3;Q9NV29	TMEM100			Transmembrane protein 100	AHMAATMEK(0.992)SPK(0.008)	23	23;23	0.991798		0.910746	0.991798	1			-0.298282	2.18393	-0.456009	1.14202
P16403	HIST1H1C			Histone H1.2	SETAPAAPAAAPPAEK(0.884)APVK(0.116)	17	17	0.883609	0.883609		0.802809	1	-4.69612	-0.791208			0.402395	1.18834
H7C0R7;Q9UHQ9	CYB5R1	Predicted mitochondrial		NADH-cytochrome b5 reductase 1	GHFNIQPNK(0.213)K(0.787)SPPEPR	100	100;168	0.78687		0.668749	0.78687	1			-0.547552	0.692249	1.1737	1.21996
E5RFP6;E5RFL1;Q9Y277;E5RJN6;E5RHZ6;E5RHE1	VDAC3	Known mitochondrial		Voltage-dependent anion-selective channel protein 3	DVFNK(1)GYGFGMVK	20	20;20;20;20;20;20	0.999989	0.999989		0.999966	1	1.66325	1.90843			1.48553	1.25496
Q8N111	CEND1	Predicted mitochondrial		Cell cycle exit and neuronal differentiation protein 1	ADPALLNNHSNLK(1)PAPTVPSSPDATPEPK	79	79	1		0.999866	1	1					0.712728	1.27208
P21796;C9JI87	VDAC1	Known mitochondrial		Voltage-dependent anion-selective channel protein 1	LTFDSSFSPNTGK(0.91)K(0.09)	109	109;109	0.91041	0.91041		0.845859	1	1.26927	2.1945			1.69225	1.39649
Q9Y277;E5RJN6;E5RHZ6;E5RHE1	VDAC3	Known mitochondrial		Voltage-dependent anion-selective channel protein 3	TKSCSGVEFSTSGHAYTDTGK(1)ASGNLETK	53	53;53;53;53	0.999937	0.989286		0.999937	1	1.00007	1.16916			2.73251	1.65933
E5RFP6;E5RFL1;Q9Y277;E5RJN6;E5RHZ6;E5RHE1	VDAC3	Known mitochondrial		Voltage-dependent anion-selective channel protein 3	AAK(0.878)DVFNK(0.119)GYGFGMVK(0.003)	15	15;15;15;15;15;15	0.877893			0.877893	1					1.9384	1.66712
Q14318;A0A0A0MTJ1;U3KQ64	FKBP8	Known mitochondrial		Peptidyl-prolyl cis-trans isomerase FKBP8	K(1)MLGNPSRLPAK	366	366;207;136	1		1	1	1			1.58578	2.26379	2.2314	1.77661
Q8TB36	GDAP1	Known mitochondrial		Ganglioside-induced differentiation-associated protein 1	K(1)LAEENPDLQEAYIAK	173	173	0.999572	0.999572		0.876654	1	2.15384	1.65311			1.84129	1.81369
Q9NVH0	EXD2	Known mitochondrial		Exonuclease 3'-5' domain-containing protein 2	TSPVTQQPQQK(1)VLGSR	46	46	1			1	1					2.18008	1.91567
Q9NZ45	CISD1	Known mitochondrial		CDGSH iron-sulfur domain-containing protein 1	NK(1)AMINLHIQKDNPK	42	42	0.999998	0.999553		0.999998	1	2.07827	3.11127			1.85376	1.94174
Q8NCU8	LINC00116			Uncharacterized protein encoded by LINC00116	LQDKLAATQK(0.146)K(0.854)	52	52	0.854314			0.854314	1					1.758	2.24787
Q8NCU8	LINC00116			Uncharacterized protein encoded by LINC00116	LQDKLAATQK(0.998)K(0.002)	51	51	0.99769		0.968028	0.99769	1			1.73257	2.85396	1.6854	2.33041
Q8TB36	GDAP1	Known mitochondrial		Ganglioside-induced differentiation-associated protein 1	LLDHDNVK(1)YLK	203	203	1	1		0.806115	1	3.48774	4.22612			3.41873	3.06814
P25705;K7ENJ4	ATP5A1	Known mitochondrial		ATP synthase subunit alpha, mitochondrial	STVAQLVK(1)R	261	261;172	1			1	1					2.94255	3.37532
P62081;B5MCP9;A0A2R8Y623	RPS7			40S ribosomal protein S7	ELEK(0.963)K(0.034)FSGK(0.003)	85	85;85;61	0.96307		0.96223	0.96307	1			0.420617	2.26601	0.408277	3.41589
P62979	RPS27A			Ubiquitin-40S ribosomal protein S27a;Ubiquitin;40S ribosomal protein S27a	YYK(0.99)VDENGK(0.01)ISR	107	107	0.990166		0.983406	0.990166	1			0.852798	3.73162	0.44869	3.42948
Q8NCU8	LINC00116			Uncharacterized protein encoded by LINC00116	LQDK(1)LAATQK	45	45	1	1		0.999994	1	1.8779	2.46981			3.03782	3.70808
C9JQ07	HFM1				ICFLKNQMKLK(1)	19	19	0.999999		0.999999	0.999972	1			-2.39502	-3.65454
Q8WXI7	MUC16			Mucin-16	LTATQSTAPK(0.964)GIPVK(0.036)	2846	2846	0.964364	0.964364	0.503056		1	-0.235059	-1.34942	-2.69432	-2.78787
P35232;C9JW96	PHB	Known mitochondrial		Prohibitin	K(1)AAIISAEGDSK	208	208;208	1	1	1		1	-2.67779	-2.43612	-2.35491	-1.84949
Q9H936;E9PJH7;A0A0D9SFE1;A0A0D9SEI9;E9PS95;K4DIA8;E9PJY0;K4DIB8;K4DIB3;K4DIB6;E9PQ36;E9PI74;A0A0D9SG84;K4DIA2;K4DIB0;A0A0D9SFA8;A0A0A6YYN8;K4DIB4	SLC25A22	Known mitochondrial		Mitochondrial glutamate carrier 1	ADK(1)QISLPAK	4	4;4;4;4;4;4;4;4;4;4;4;4;4;4;4;4;4;4	1	1	0.999994		1	-1.06184	-1.82235	-1.85137	-1.50349
P49006	MARCKSL1			MARCKS-related protein	NRK(1)EGGGDSSASSPTEEEQEQGEIGACSDEGTAQEGK	110	110	1		1		1			-0.789312	-0.819394
P14854	COX6B1	Known mitochondrial		Cytochrome c oxidase subunit 6B1	AMTAK(1)GGDISVCEWYQR	47	47	1	1	1		1	-1.62078	-1.01159	-1.26847	-0.790409
O60220	TIMM8A	Known mitochondrial		Mitochondrial import inner membrane translocase subunit Tim8 A	SK(1)PVFSESLSD	88	88	1	1	1		1	-3.14267	-2.91256	-1.84835	-0.751902
P68363;P68366;Q71U36;P0DPH8;P0DPH7;Q6PEY2;V9GZ17	TUBA1B;TUBA4A;TUBA1A;TUBA3E;TUBA8			Tubulin alpha-1B chain;Tubulin alpha-4A chain;Tubulin alpha-1A chain;Tubulin alpha-3E chain	VGINYQPPTVVPGGDLAK(1)VQR	370	370;370;370;370;370;370;128	1	1	1		1	-0.095882	-0.249548	-0.546414	-0.670314
Q8IXI2;H7BXZ6;K7EIQ7	RHOT1	Known mitochondrial		Mitochondrial Rho GTPase 1;Mitochondrial Rho GTPase	CNVIGVK(0.842)NCGK(0.158)	427	427;406;9	0.842233		0.842233		1			-1.30006	-0.581605
F8WDW8	CASD1				ISMK(0.992)TFLLK(0.008)TR	79	79	0.992198		0.992198		1			-1.56486	-0.566934
P16401	HIST1H1B			Histone H1.5	K(1)ALAAGGYDVEKNNSR	67	67	0.999947		0.999947		1			-1.24175	-0.545803
Q93079;Q5QNW6	HIST1H2BH;HIST2H2BF			Histone H2B type 1-H;Histone H2B type 2-F	PDPAK(0.999)SAPAPK(0.001)	6	6;6	0.999491		0.999491		1			-1.29046	-0.520149
P41440	SLC19A1			Folate transporter 1	SAAEEK(1)AAQALSVQDK	479	479	1	1	1	1	1	-0.137061	-0.136617	-0.487358	-0.483702
D6RCF2;O75367	H2AFY			Histone H2A;Core histone macro-H2A.1	GVTIASGGVLPNIHPELLAK(0.856)K(0.144)	116	116;116	0.855954	0.833146	0.855954		1	-1.52214	-0.603117	-1.37348	-0.380296
B9A067;Q16891;C9J406;A0A087WYS0;D6RAW4	IMMT	Known mitochondrial		MICOS complex subunit MIC60	K(1)SIQSGPLK	102	102;102;15;102;102	1		1		1			-0.80128	-0.350798
P41440;H3BTQ3;E9PIL5;C9J8K6;C9JKP4	SLC19A1			Folate transporter 1	MVPSSPAVEK(1)QVPVEPGPDPELR	10	10;10;10;10;10	1	1	1		1	0.264596	0.0953168	-0.353966	-0.342689
Q16777	HIST2H2AC			Histone H2A type 2-C	VTIAQGGVLPNIQAVLLPK(0.882)K(0.118)	119	119	0.88189	0.88189	0.5	0.49662	1	-1.39585	-0.819368	-1.54431	-0.339619
P14854;A0A494C160;K7EQD3	COX6B1	Known mitochondrial		Cytochrome c oxidase subunit 6B1	AEDMETK(0.999)IK(0.001)	8	8;8;8	0.999155	0.999155	0.987534		1	-1.26552	-1.19307	-0.478125	-0.299791
Q9Y5G7;A0A087WUC2;A0A087WYB5;Q9BR81;Q9Y5G6;Q9Y5F6;Q9Y5F7;Q9Y5H3;Q9Y5H2;Q9UN70;Q9Y5H1;O60330;Q9Y5H0;Q9Y5G4;Q9Y5G5;Q9Y5G8;Q9Y5H4;Q9Y5G2;Q9Y5F9;Q9Y5F8;Q9Y5G1;Q9Y5G3;Q9Y5G0;Q9UN71;Q9Y5G9	PCDHGA6;PCDHGC4;PCDHGC3;PCDHGA7;PCDHGC5;PCDHGA10;PCDHGA11;PCDHGA2;PCDHGA12;PCDHGA3;PCDHGA9;PCDHGA8;PCDHGA5;PCDHGA1;PCDHGB2;PCDHGB6;PCDHGB7;PCDHGB3;PCDHGB1;PCDHGB5;PCDHGB4;PCDHGA4			Protocadherin gamma-A6;Protocadherin gamma-A7;Protocadherin gamma-C5;Protocadherin gamma-C4;Protocadherin gamma-A10;Protocadherin gamma-A11;Protocadherin gamma-C3;Protocadherin gamma-A2;Protocadherin gamma-A12;Protocadherin gamma-A3;Protocadherin gamma-A9;Protocadherin gamma-A8;Protocadherin gamma-A5;Protocadherin gamma-A1;Protocadherin gamma-B2;Protocadherin gamma-B6;Protocadherin gamma-B7;Proto…	QNVYIPGSNATLTNAAGK(1)R	910	910;106;163;112;910;922;916;914;913;912;910;910;910;910;910;909;909;909;908;907;907;905;901;901;940	1		1		1			-0.0796305	-0.263317
Q9HCM4	EPB41L5			Band 4.1-like protein 5	YSGKTEYQTTK(0.975)TNK(0.024)	357	357	0.975159		0.975159					-0.328652	-0.223525
F8VQQ8;P61088;F8VSD4;F8VV71	UBE2N	Predicted mitochondrial		Ubiquitin-conjugating enzyme E2 N	IYHPNVDK(1)LGR	19	19;82;82;82	1	1	1		1	0.151469	0.285106	-0.450676	-0.134952
A0A0D9SG72;P61764	STXBP1	Predicted mitochondrial		Syntaxin-binding protein 1	K(0.929)LNK(0.071)TDEEISS	570	570;584	0.929309	0.862831	0.929309		1	0.0863762	-0.290374	0.363564	-0.117506
A0A0U1RR32;A0A0U1RRH7;Q99878;Q96KK5;Q6FI13;P20671;P0C0S8;Q93077;Q7L7L0;P04908	HIST1H2AJ;HIST1H2AH;HIST2H2AA3;HIST1H2AD;HIST1H2AG;HIST1H2AC;HIST3H2A;HIST1H2AB			Histone H2A type 1-J;Histone H2A type 1-H;Histone H2A type 2-A;Histone H2A type 1-D;Histone H2A type 1;Histone H2A type 1-C;Histone H2A type 3;Histone H2A type 1-B/E	VTIAQGGVLPNIQAVLLPK(0.103)K(0.103)TESHHK(0.794)	126	126;126;126;126;126;126;126;126;126;126	0.793604	0.769373	0.793604		1	-1.24404	-0.769158	-1.35402	-0.114238
Q9UEU0	VTI1B			Vesicle transport through interaction with t-SNAREs homolog 1B	LVNTSENLSK(1)SR	190	190	1	1	1		1	0.388686	0.394843	0.311038	-0.108394
K7ENW1;K7ESC1;E7EW37;A0A075B780;O14787;Q92973	TNPO2;TNPO1			Transportin-2;Transportin-1	SLSGLILK(0.997)NNVK(0.003)	71	71;71;81;71;71;81	0.99656	0.719845	0.99656		1	0.262553	0.113967	0.013498	-0.0832635
P68363;P68366;Q71U36;P0DPH8;P0DPH7;V9GZ17	TUBA1B;TUBA4A;TUBA1A;TUBA8			Tubulin alpha-1B chain;Tubulin alpha-4A chain;Tubulin alpha-1A chain	FDLMYAK(1)R	401	401;401;401;401;401;159	1	1	0.999726		1	-0.294102	-0.39102	-0.156563	-0.0772541
J3QQK2;B4DKL7;Q8NE00	TMEM104			Transmembrane protein 104	AEK(1)RPILSVQR	41	41;122;109	1	1	1		1	-0.398741	-0.831384	-0.285372	-0.0731352
Q9NZ53	PODXL2			Podocalyxin-like protein 2	LK(1)HVSHGEELR	533	533	1	1	1		1	-0.213989	0.209641	-0.784408	-0.071012
Q5FBB7	SGOL1			Shugoshin-like 1	LSLSPK(0.01)K(0.994)NK(0.995)	464	464	0.994051		0.994051		2			-0.861002	-0.0608637
Q5FBB7	SGOL1			Shugoshin-like 1	LSLSPK(0.01)K(0.994)NK(0.995)	466	466	0.995461		0.995461		2			-0.861002	-0.0608637
A0A087WWD4;P13591;A0A087WTF6;A0A087WX77;A0A087WV75;A0A0D9SF98;A0A087WWJ5;A0A0D9SF30	NCAM1			Neural cell adhesion molecule 1	DESK(1)EPIVEVR	811	811;785;775;785;811;284;299;123	1	1	0.923778		1	0.124725	-0.0791579	0.122871	-0.0511151
Q8NBU5	ATAD1	Known mitochondrial		ATPase family AAA domain-containing protein 1	LILK(1)NENVDR	274	274	1	1	1		1	-0.759673	-0.13714	-0.890412	-0.029485
Q5JWB9;A0A087WTT2;Q96A57	TMEM230			Transmembrane protein 230	TNLATGIPSSK(0.954)VK(0.046)	16	16;16;16	0.954325		0.954325		1			0.148739	-0.0209844
H0Y9J8;A0A0G2JNH5;A0A0G2JP78;A0A0G2JPT5;O75943	RAD17			Cell cycle checkpoint protein RAD17	K(1)GMSLK(0.998)SDAVLSK(0.002)	98	98;180;259;356;356	0.999784		0.999784		2			-0.0351504	-0.00125569
H0Y9J8;A0A0G2JNH5;A0A0G2JP78;A0A0G2JPT5;O75943	RAD17			Cell cycle checkpoint protein RAD17	K(1)GMSLK(0.998)SDAVLSK(0.002)	103	103;185;264;361;361	0.997799		0.997799		2			-0.0351504	-0.00125569
P35612	ADD2			Beta-adducin	EAETK(1)SPLVSPSK(1)	612	612	1		1		2			-0.198278	0.00216242
P35612	ADD2			Beta-adducin	EAETK(1)SPLVSPSK(1)	620	620	1		1		2			-0.198278	0.00216242
A0A1B0GUX3;O95090;H3BQ48;H3BMN4;A0A1B0GV41;F6TI76;O95086;A0A0D9SFH9;Q2TA70;A0A1B0GW34;A0A1B0GV71;B4DFF3;A0A0A0MRC7;A0A1B0GWD3;A0A024QZB8;Q13286	CLN3			Battenin	TEAPESK(1)PGSSSSLSLR	42	42;139;163;42;179;109;160;262;184;262;262;208;214;262;262;262	1	1	1		1	-0.947835	-0.729029	0.461633	0.00762609
P05026	ATP1B1			Sodium/potassium-transporting ATPase subunit beta-1	AK(0.001)EEGSWK(0.998)K	13	13	0.998395	0.997769	0.998395		1	-0.0259553	-0.04989	-0.210596	0.0132121
[truncated: 597 more rows]
